# Supplementary material for: Insecticide resistance in the field populations of the Asian tiger mosquito Aedes albopictus in Beijing: resistance status and associated detoxification genes
Source: Front Physiol. 2024 Dec 18;15:1498313. doi: 10.3389/fphys.2024.1498313 (PMC11688286; doi:10.3389/fphys.2024.1498313)
Supplement: Supplementary file 1 [file Table3.xlsx]

## Sheet: 表达量分析表
Accession Number	Gene Description	GJK3	GJK2	GJK1	JK3	JK2	JK1	DT3	DT2	DT1	SS3	SS2	SS1	GJK	JK	DT	SS	KO ID	KO Name	Pathway ID	Pathway Definition	NR Hit-name	NR Description	Pfam ID	Domain	Domain Description
LOC109397046	leucine-rich melanocyte differentiation-associated protein-like	1.4	2.08	4.37	2.6	1.64	1.52	2.7	2.53	2.56	0.38	0.66	0.8	2.61667	1.92	2.59667	0.613333	------	------	------	------	XP_019541742.1	PREDICTED: LOW QUALITY PROTEIN: leucine-rich repeat-containing protein C10orf11 homolog [Aedes albopictus]	PF14580.6;PF12799.7;PF13855.6	LRR_9;LRR_4;LRR_8	Leucine-rich repeat;Leucine Rich repeats;Leucine rich repeat
LOC109397159	uncharacterized LOC109397159	60.08	81.79	29.09	41.82	25.08	25	23.08	25.1	28.3	8.16	10.41	15.46	56.9867	30.6333	25.4933	11.3433	------	------	------	------	XP_019525042.1	PREDICTED: uncharacterized protein LOC109397159 [Aedes albopictus]	------	------	------
LOC109397647	divalent-cation tolerance protein CutA-like, transcript variant X1	1.4	1.3	1.14	2.47	2.43	2.69	1.49	1.74	0.74	0	0	0	1.28	2.53	1.32333	0	K03926	cutA	------	------	XP_019525481.1	PREDICTED: uncharacterized protein LOC109397647 isoform X1 [Aedes albopictus]	PF03091.15	CutA1	CutA1 divalent ion tolerance protein
LOC109397653	uncharacterized LOC109397653	1.99	1.28	0.3	0.47	0.84	0.47	0.78	0.12	0.38	0	0.04	0	1.19	0.593333	0.426667	0.013333	------	------	------	------	XP_019525506.1	PREDICTED: uncharacterized protein LOC109397664 isoform X2 [Aedes albopictus]	PF13855.6;PF12799.7;PF14580.6;PF09325.10	LRR_8;LRR_4;LRR_9;Vps5	Leucine rich repeat;Leucine Rich repeats;Leucine-rich repeat;Vps5 C terminal like
LOC109397804	actin-5C	33.68	34.16	19.11	47.41	55.35	37.92	32.24	25.31	29.25	5.11	6.94	10.38	28.9833	46.8933	28.9333	7.47667	K05692	ACTB_G1	map05164;map04390;map04391;map04015;map04210;map05135;map04810;map04921;map05131;map05130;map05132;map05225;map04145;map04745;map05110;map05205;map04510;map05418;map05416;map05414;map05412;map04530;map05410;map04971;map04919;map04714;map04670;map05100;map04520;map04611	Influenza A;Hippo signaling pathway;Hippo signaling pathway - fly;Rap1 signaling pathway;Apoptosis;Yersinia infection;Regulation of actin cytoskeleton;Oxytocin signaling pathway;Shigellosis;Pathogenic Escherichia coli infection;Salmonella infection;Hepatocellular carcinoma;Phagosome;Phototransduction - fly;Vibrio cholerae infection;Proteoglycans in cancer;Focal adhesion;Fluid shear stress and ath…	KNC28651.1	hypothetical protein FF38_04907 [Lucilia cuprina]	PF00022.19	Actin	Actin
LOC109397874	zinc finger protein 773-like	1.7	1.87	3.36	2.74	2.45	1.49	5.33	2.79	1.18	0.13	0.08	0.68	2.31	2.22667	3.1	0.296667	------	------	------	------	XP_019535546.1	PREDICTED: zinc finger protein 773-like [Aedes albopictus]	PF07776.15;PF13465.6	zf-AD;zf-H2C2_2	Zinc-finger associated domain;Zinc-finger double domain
LOC109398207	vitellogenic carboxypeptidase	12.94	24.01	2.42	75.7	12.97	1.95	116.08	87.6	0.4	3.23	2.42	1.04	13.1233	30.2067	68.0267	2.23	K09645	CPVL	------	------	KXJ80663.1	hypothetical protein RP20_CCG024081 [Aedes albopictus]	PF00450.22	Peptidase_S10	Serine carboxypeptidase
LOC109398222	protein CREG1-like, transcript variant X1	17.1	26.78	30.98	13.5	15.89	30.76	13.39	19.39	14.13	3.34	1.57	8.05	24.9533	20.05	15.6367	4.32	------	------	------	------	XP_019526093.1	PREDICTED: protein CREG1-like isoform X1 [Aedes albopictus]	PF13883.6	Pyrid_oxidase_2	Pyridoxamine 5'-phosphate oxidase
LOC109398260	26S proteasome non-ATPase regulatory subunit 14	17.23	11.91	6.78	11	8.69	5.26	15.45	19.42	12.21	1.72	2.46	2.38	11.9733	8.31667	15.6933	2.18667	K03030	PSMD14, RPN11, POH1	map03050;map05169	Proteasome;Epstein-Barr virus infection	XP_001649644.1	26S proteasome non-ATPase regulatory subunit 14 [Aedes aegypti]	PF01398.21;PF13012.6;PF14464.6	JAB;MitMem_reg;Prok-JAB	JAB1/Mov34/MPN/PAD-1 ubiquitin protease;Maintenance of mitochondrial structure and function;Prokaryotic homologs of the JAB domain
LOC109398274	uncharacterized peptidase C1-like protein F26E4.3, transcript variant X1	10.42	10.56	4.25	11.32	12.27	11.11	6.05	7.05	11.68	2.41	3.96	3.91	8.41	11.5667	8.26	3.42667	------	------	------	------	XP_019526143.1	PREDICTED: uncharacterized peptidase C1-like protein F26E4.3 [Aedes albopictus]	PF00112.23;PF05375.13;PF01033.17	Peptidase_C1;Pacifastin_I;Somatomedin_B	Papain family cysteine protease;Pacifastin inhibitor;Somatomedin B domain
LOC109398287	UDP-glucuronosyltransferase 2B13-like, transcript variant X1	10.13	10.4	3.6	9.17	10.37	10.78	7.34	7.36	12.27	2.61	2.35	2.46	8.04333	10.1067	8.99	2.47333	K00699	UGT	map05204;map00983;map00982;map00980;map00040;map00860;map00053;map00830;map00140	Chemical carcinogenesis;Drug metabolism - other enzymes;Drug metabolism - cytochrome P450;Metabolism of xenobiotics by cytochrome P450;Pentose and glucuronate interconversions;Porphyrin and chlorophyll metabolism;Ascorbate and aldarate metabolism;Retinol metabolism;Steroid hormone biosynthesis	KXJ76125.1	hypothetical protein RP20_CCG010280 [Aedes albopictus]	PF00201.18;PF04101.16	UDPGT;Glyco_tran_28_C	UDP-glucoronosyl and UDP-glucosyl transferase;Glycosyltransferase family 28 C-terminal domain
LOC109398294	speckle-type POZ protein-like, transcript variant X2	2.47	1.93	0.88	2.04	1.95	3.58	1.09	1.81	1.39	0.06	0.4	0.28	1.76	2.52333	1.43	0.246667	K10523	SPOP	map04341;map04340	Hedgehog signaling pathway - fly;Hedgehog signaling pathway	XP_019526175.1	PREDICTED: speckle-type POZ protein-like [Aedes albopictus]	PF00651.31	BTB	BTB/POZ domain
LOC109398331	uncharacterized LOC109398331	9.52	10.42	6.54	12.24	14.82	9.41	15.65	18.39	28.41	1.55	1.87	1.63	8.82667	12.1567	20.8167	1.68333	------	------	------	------	KXJ74284.1	hypothetical protein RP20_CCG014006 [Aedes albopictus]	PF02958.20;PF07914.11;PF01636.23;PF01633.20	EcKinase;DUF1679;APH;Choline_kinase	Ecdysteroid kinase;Protein of unknown function;Phosphotransferase enzyme family;Choline/ethanolamine kinase
LOC109398404	uncharacterized LOC109398404	1.37	0.72	0.61	1.1	1.03	0.99	1.07	1.42	0.8	0.24	0.24	0.37	0.9	1.04	1.09667	0.283333	------	------	------	------	XP_019538416.1	PREDICTED: uncharacterized protein LOC109409429 [Aedes albopictus]	PF00651.31	BTB	BTB/POZ domain
LOC109398417	mitochondrial import inner membrane translocase subunit Tim9-like	4.72	4.01	3.79	0.62	6.15	2.3	8.47	12.87	10.56	0	0	0	4.17333	3.02333	10.6333	0	K17777	TIM9	------	------	XP_019526319.1	PREDICTED: mitochondrial import inner membrane translocase subunit Tim9-like [Aedes albopictus]	PF02953.15	zf-Tim10_DDP	Tim10/DDP family zinc finger
LOC109398426	-	0.36	1.86	1.52	0.69	0.52	1.32	0.43	1.05	0.59	0	0	0	1.24667	0.843333	0.69	0	K10980	NHEJ1, XLF	map03450	Non-homologous end-joining	XP_019533400.1	PREDICTED: non-homologous end-joining factor 1-like [Aedes albopictus]	------	------	------
LOC109398535	uncharacterized LOC109398535, transcript variant X1	4.5	6.41	2.97	6.82	7.71	5.49	3.88	6.63	12.43	1.99	1.54	2.16	4.62667	6.67333	7.64667	1.89667	------	------	------	------	XP_019546136.1	PREDICTED: uncharacterized protein LOC109416522 [Aedes albopictus]	PF02469.22	Fasciclin	Fasciclin domain
LOC109398575	-	3.43	3.65	0.54	2.32	2.88	2.13	1.84	2.03	6.6	0.4	0.24	0.41	2.54	2.44333	3.49	0.35	------	------	------	------	XP_019526504.1	PREDICTED: papilin-like isoform X2 [Aedes albopictus]	------	------	------
LOC109398588	protein THEM6-like, transcript variant X2	1.41	1.24	0.95	1.54	1.32	1.19	0.81	1.32	2.87	0.07	0	0.15	1.2	1.35	1.66667	0.073333	------	------	------	------	XP_019526521.1	PREDICTED: protein THEM6-like [Aedes albopictus]	PF13279.6;PF03061.22	4HBT_2;4HBT	Thioesterase-like superfamily;Thioesterase superfamily
LOC109398717	-	1.88	3.52	0.82	2.12	3.69	1.1	2.79	3.52	10.44	0.48	0.11	0.28	2.07333	2.30333	5.58333	0.29	K14209	SLC36A, PAT	map04974	Protein digestion and absorption	XP_019533360.1	PREDICTED: proton-coupled amino acid transporter-like protein CG1139 [Aedes albopictus]	------	------	------
LOC109399160	endocuticle structural glycoprotein SgAbd-5	26.2	27.57	1.96	24.45	13.9	17.38	11.13	14.97	67.14	2.78	1.81	2.5	18.5767	18.5767	31.08	2.36333	------	------	------	------	XP_019543270.1	PREDICTED: endocuticle structural glycoprotein SgAbd-5-like [Aedes albopictus]	PF00379.23	Chitin_bind_4	Insect cuticle protein
LOC109399223	C-type lectin 37Da-like	1.7	2.76	1.47	7.21	2.62	2.9	2.04	3.16	3.77	0.12	0	0.28	1.97667	4.24333	2.99	0.133333	------	------	------	------	XP_019560448.1	PREDICTED: C-type lectin 37Da-like [Aedes albopictus]	PF00059.21	Lectin_C	Lectin C-type domain
LOC109399573	farnesol dehydrogenase-like	166.03	190.17	97.2	208.58	291.44	323.25	155.05	263.93	792.06	22.91	31.56	36.26	151.133	274.423	403.68	30.2433	K15890	FOHSDR	map00981;map00900	Insect hormone biosynthesis;Terpenoid backbone biosynthesis	KXJ69194.1	hypothetical protein RP20_CCG028417 [Aedes albopictus]	PF00106.25;PF13561.6;PF08659.10;PF01370.21;PF13460.6	adh_short;adh_short_C2;KR;Epimerase;NAD_binding_10	short chain dehydrogenase;Enoyl;KR domain;NAD dependent epimerase/dehydratase family;NA
LOC109400141	luciferin 4-monooxygenase-like	0.62	0.76	0.41	0.96	0.48	0.37	1.14	0.51	1.39	0.11	0.11	0.1	0.596667	0.603333	1.01333	0.106667	------	------	------	------	KXJ68569.1	hypothetical protein RP20_CCG002685 [Aedes albopictus]	PF00501.28;PF13193.6	AMP-binding;AMP-binding_C	AMP-binding enzyme;AMP-binding enzyme C-terminal domain
LOC109400195	MFS-type transporter SLC18B1-like, transcript variant X1	10.44	9.72	15.07	13.16	17.96	11.44	27.19	21.34	5.95	4.45	3.91	5.82	11.7433	14.1867	18.16	4.72667	------	------	------	------	XP_019528218.1	PREDICTED: MFS-type transporter SLC18B1-like isoform X1 [Aedes albopictus]	PF07690.16;PF12832.7;PF06779.14	MFS_1;MFS_1_like;MFS_4	Major Facilitator Superfamily;MFS_1 like family;Uncharacterised MFS-type transporter YbfB
LOC109400200	proteasome subunit alpha type-2	51.89	46.2	42.42	35.53	39.24	39.41	37.68	53.06	49.17	7.53	13.31	14.4	46.8367	38.06	46.6367	11.7467	K02726	PSMA2	map03050	Proteasome	XP_019558226.1	PREDICTED: proteasome subunit alpha type-2 [Aedes albopictus]	PF00227.26;PF10584.9	Proteasome;Proteasome_A_N	Proteasome subunit;Proteasome subunit A N-terminal signature
LOC109400383	60S ribosomal protein L10	407.53	389.62	937.11	542.4	631.06	576.59	1738.03	915.11	781.1	60.71	77.27	124.94	578.087	583.35	1144.75	87.64	K02866	RP-L10e, RPL10	map03010	Ribosome	XP_019526300.1	PREDICTED: 60S ribosomal protein L10 [Aedes albopictus]	PF00252.18	Ribosomal_L16	Ribosomal protein L16p/L10e
LOC109400609	-	2.64	3.39	5.1	4.12	3.02	2.21	4.86	4.51	2.24	0.61	0.6	1.1	3.71	3.11667	3.87	0.77	K00645	fabD, MCAT, MCT1	map00061	Fatty acid biosynthesis	KXJ81258.1	hypothetical protein RP20_CCG020842 [Aedes albopictus]	------	------	------
LOC109400844	annexin B10	9.57	13.75	11.47	13.17	12.13	10.84	18.96	16.77	22.14	0.55	0.99	2.34	11.5967	12.0467	19.29	1.29333	K17095	ANXA7_11	------	------	XP_019560758.1	PREDICTED: annexin B10-like [Aedes albopictus]	PF00191.20	Annexin	Annexin
LOC109400911	NADP-dependent malic enzyme, transcript variant X1	92.63	106.32	27.59	321.34	281.8	204.36	68.84	77.94	124.29	26.94	23.37	20.86	75.5133	269.167	90.3567	23.7233	K00029	E1.1.1.40, maeB	map00620;map03320	Pyruvate metabolism;PPAR signaling pathway	XP_019553251.1	PREDICTED: NADP-dependent malic enzyme-like isoform X4 [Aedes albopictus]	PF03949.15;PF00390.19	Malic_M;malic	Malic enzyme, NAD binding domain;Malic enzyme, N-terminal domain
LOC109400921	microfibril-associated glycoprotein 4-like, transcript variant X1	0.37	0.4	0.08	0.43	0.61	1.41	0.36	0.44	0.53	0	0	0	0.283333	0.816667	0.443333	0	------	------	------	------	XP_019553236.1	PREDICTED: microfibril-associated glycoprotein 4-like [Aedes albopictus]	PF00147.18	Fibrinogen_C	Fibrinogen beta and gamma chains, C-terminal globular domain
LOC109400931	fibrinogen-like protein A, transcript variant X1	0.42	0.41	0.1	6.61	4.05	5.78	1.79	1.35	1.34	0	0	0	0.31	5.48	1.49333	0	------	------	------	------	XP_019528968.1	PREDICTED: fibrinogen-like protein A isoform X1 [Aedes albopictus]	PF00147.18	Fibrinogen_C	Fibrinogen beta and gamma chains, C-terminal globular domain
LOC109400990	voltage-dependent calcium channel subunit alpha-2/delta-3-like	5.66	2.72	6.96	6.44	8.1	3.92	4.67	6	1.06	0.91	0.77	2.31	5.11333	6.15333	3.91	1.33	K04861	CACNA2D4	map04260;map04261;map04010;map04921;map05414;map05412;map05410	Cardiac muscle contraction;Adrenergic signaling in cardiomyocytes;MAPK signaling pathway;Oxytocin signaling pathway;Dilated cardiomyopathy (DCM);Arrhythmogenic right ventricular cardiomyopathy (ARVC);Hypertrophic cardiomyopathy (HCM)	XP_019529104.1	PREDICTED: voltage-dependent calcium channel subunit alpha-2/delta-3-like isoform X1 [Aedes albopictus]	PF08399.11;PF08473.11;PF02743.18;PF00092.28;PF13519.6;PF13768.6	VWA_N;VGCC_alpha2;dCache_1;VWA;VWA_2;VWA_3	VWA N-terminal;Neuronal voltage-dependent calcium channel alpha 2acd;Cache domain;von Willebrand factor type A domain;von Willebrand factor type A domain;von Willebrand factor type A domain
LOC109401062	leucine-rich repeat-containing G-protein coupled receptor 4-like	110.67	135.98	122.95	84.4	102.09	97.3	165.44	186.31	147.33	30.05	36.13	30.84	123.2	94.5967	166.36	32.34	------	------	------	------	XP_019537272.1	PREDICTED: leucine-rich repeat-containing G-protein coupled receptor 4-like [Aedes albopictus]	PF13855.6;PF13306.6;PF12799.7	LRR_8;LRR_5;LRR_4	Leucine rich repeat;BspA type Leucine rich repeat region;Leucine Rich repeats
LOC109401146	cationic amino acid transporter 2-like	4.42	3.95	1.1	2.26	2.79	3.31	1.77	3.2	4.7	1	0.81	1.02	3.15667	2.78667	3.22333	0.943333	K13865	SLC7A3, ATRC3	------	------	XP_019529170.1	PREDICTED: cationic amino acid transporter 2-like [Aedes albopictus]	PF13520.6;PF00324.21;PF13906.6	AA_permease_2;AA_permease;AA_permease_C	Amino acid permease;Amino acid permease;C-terminus of AA_permease
LOC109401473	ATP synthase subunit O, mitochondrial	821.6	793.92	404.05	541.02	575.04	563.63	521.18	487.89	1067.55	132.26	198.92	195.47	673.19	559.897	692.207	175.55	K02137	ATPeF0O, ATP5O, ATP5	map05012;map00190;map05010;map05016;map04714	Parkinson disease;Oxidative phosphorylation;Alzheimer disease;Huntington disease;Thermogenesis	KXJ69740.1	hypothetical protein RP20_CCG025989 [Aedes albopictus]	PF00213.18	OSCP	ATP synthase delta
LOC109401541	RNA-binding protein lark-like	14.86	20.08	18.33	17.72	15.12	18.14	29.82	37.74	18.3	2.7	4.82	5.73	17.7567	16.9933	28.62	4.41667	K13187	RBM4	------	------	XP_019531153.1	PREDICTED: RNA-binding protein lark [Aedes albopictus]	PF00076.22;PF00098.23	RRM_1;zf-CCHC	RNA recognition motif.;Zinc knuckle
LOC109401546	actin-1	63.59	53.18	8.13	18.23	24.42	22.07	6.19	16.56	47.31	0.77	2.37	2.95	41.6333	21.5733	23.3533	2.03	K05692	ACTB_G1	map05164;map04390;map04391;map04015;map04210;map05135;map04810;map04921;map05131;map05130;map05132;map05225;map04145;map04745;map05110;map05205;map04510;map05418;map05416;map05414;map05412;map04530;map05410;map04971;map04919;map04714;map04670;map05100;map04520;map04611	Influenza A;Hippo signaling pathway;Hippo signaling pathway - fly;Rap1 signaling pathway;Apoptosis;Yersinia infection;Regulation of actin cytoskeleton;Oxytocin signaling pathway;Shigellosis;Pathogenic Escherichia coli infection;Salmonella infection;Hepatocellular carcinoma;Phagosome;Phototransduction - fly;Vibrio cholerae infection;Proteoglycans in cancer;Focal adhesion;Fluid shear stress and ath…	XP_019541796.1	PREDICTED: actin-1 [Aedes albopictus]	PF00022.19	Actin	Actin
LOC109401640	uncharacterized LOC109401640	0.37	0.86	0.87	0.66	1.06	0.4	1.48	0.86	0.78	0	0	0	0.7	0.706667	1.04	0	------	------	------	------	------	------	------	------	------
LOC109401877	eukaryotic translation initiation factor 4B-like, transcript variant X1	76.97	76.9	61.78	72	84.7	69.87	69.15	72.38	33.12	17.95	25.23	24.38	71.8833	75.5233	58.2167	22.52	K03258	EIF4B	map05205;map03013;map04150;map04151	Proteoglycans in cancer;RNA transport;mTOR signaling pathway;PI3K-Akt signaling pathway	KXJ69588.1	hypothetical protein RP20_CCG026483 [Aedes albopictus]	PF00076.22	RRM_1	RNA recognition motif.
LOC109401878	-	61.49	55.84	25.94	37.98	45.78	42.91	37.68	40.82	31.78	10.25	16.58	12.13	47.7567	42.2233	36.76	12.9867	------	------	------	------	KXJ70070.1	hypothetical protein RP20_CCG024947 [Aedes albopictus]	------	------	------
LOC109401923	40S ribosomal protein S10b	85.48	11.96	142.46	339.97	409.14	800.26	219.61	274.41	44.94	16.96	17.44	14.96	79.9667	516.457	179.653	16.4533	K02947	RP-S10e, RPS10	map03010	Ribosome	XP_019530091.1	PREDICTED: 40S ribosomal protein S10b [Aedes albopictus]	PF03501.15	S10_plectin	Plectin/S10 domain
LOC109402005	attacin-B-like	27.32	12.86	12.02	47.32	82.49	27.87	16.15	52.55	42.88	1.73	1.51	4.86	17.4	52.56	37.1933	2.7	------	------	------	------	XP_019530162.1	PREDICTED: attacin-B-like [Aedes albopictus]	PF03769.15	Attacin_C	Attacin, C-terminal region
LOC109402074	uncharacterized LOC109402074	3.11	3.23	1.09	3.13	4.71	3.8	1.98	1.8	6.79	0.59	0.78	0.74	2.47667	3.88	3.52333	0.703333	------	------	------	------	KXJ80781.1	hypothetical protein RP20_CCG023321 [Aedes albopictus]	PF07690.16	MFS_1	Major Facilitator Superfamily
LOC109402116	uncharacterized LOC109402116	5.86	9.84	5.86	5.78	6.1	7.22	7.54	6.16	3.96	1.62	1.93	3.17	7.18667	6.36667	5.88667	2.24	------	------	------	------	XP_019530285.1	PREDICTED: uncharacterized protein LOC109402116 [Aedes albopictus]	PF00089.26;PF13365.6	Trypsin;Trypsin_2	Trypsin;Trypsin-like peptidase domain
LOC109402367	CLIP domain-containing serine protease 2-like, transcript variant X1	9.42	22.9	8.51	20.64	18.34	20.96	23.3	23.35	16.03	2.32	2.46	3.87	13.61	19.98	20.8933	2.88333	------	------	------	------	KXJ68823.1	hypothetical protein RP20_CCG001560 [Aedes albopictus]	PF00089.26	Trypsin	Trypsin
LOC109402371	phenoloxidase-activating factor 3, transcript variant X1	3.9	3.86	1.58	4.38	4.23	1.89	3.05	3.53	3.84	0.26	0.23	0.42	3.11333	3.5	3.47333	0.303333	------	------	------	------	XP_019530583.1	PREDICTED: polyserase-2 [Aedes albopictus]	PF00089.26	Trypsin	Trypsin
LOC109402432	-	2.99	2.66	2.04	4.55	2.55	1.77	6.25	6.76	4.04	0.67	1.03	1.16	2.56333	2.95667	5.68333	0.953333	------	------	------	------	KXJ72120.1	hypothetical protein RP20_CCG018806 [Aedes albopictus]	------	------	------
LOC109402435	huntingtin-interacting protein K-like	101.42	143.12	168.98	106.55	83.66	98.57	68.78	75.55	64.17	19.64	21.78	41.42	137.84	96.26	69.5	27.6133	------	------	------	------	XP_019530666.1	PREDICTED: huntingtin-interacting protein K-like [Aedes albopictus]	------	------	------
LOC109402449	uncharacterized LOC109402449	2.97	4.97	3.96	1.45	1.74	1.76	9.64	10.68	4.54	0	0.33	0.75	3.96667	1.65	8.28667	0.36	------	------	------	------	------	------	------	------	------
LOC109402615	protein toll-like	3.44	3.46	3.35	4.29	4.22	2.89	3.48	4.18	3.23	0.7	1.06	1.33	3.41667	3.8	3.63	1.03	K18809	TL	map04624	Toll and Imd signaling pathway	XP_019530857.1	PREDICTED: protein toll-like [Aedes albopictus]	PF13855.6;PF12799.7;PF13676.6;PF01582.20;PF13306.6;PF14580.6;PF05725.12;PF08937.11	LRR_8;LRR_4;TIR_2;TIR;LRR_5;LRR_9;FNIP;DUF1863	Leucine rich repeat;Leucine Rich repeats;TIR domain;TIR domain;BspA type Leucine rich repeat region;Leucine-rich repeat;FNIP Repeat;MTH538 TIR-like domain
LOC109402639	chondroitin sulfate synthase 1-like, transcript variant X1	2.94	3.27	2.45	2.49	4.07	3.82	3.64	3.11	2.19	0.78	0.85	1.18	2.88667	3.46	2.98	0.936667	K13499	CHSY	map00532	Glycosaminoglycan biosynthesis - chondroitin sulfate / dermatan sulfate	XP_019530887.1	PREDICTED: chondroitin sulfate synthase 1-like isoform X1 [Aedes albopictus]	PF05679.16;PF02434.16	CHGN;Fringe	Chondroitin N-acetylgalactosaminyltransferase;Fringe-like
LOC109402651	cathepsin B pseudogene	47.46	102.95	16.73	40.28	15.93	7.32	111.96	242.04	94.92	5.26	2.32	1.01	55.7133	21.1767	149.64	2.86333	K01363	CTSB	map04142;map04621;map04924;map04210;map04612;map04140	Lysosome;NOD-like receptor signaling pathway;Renin secretion;Apoptosis;Antigen processing and presentation;Autophagy - animal	KXJ72807.1	hypothetical protein RP20_CCG017233 [Aedes albopictus]	------	------	------
LOC109402665	uncharacterized LOC109402665	34.24	33.4	16.25	26.85	28.78	24.7	20.27	20.16	15.66	6.35	7.76	9.41	27.9633	26.7767	18.6967	7.84	------	------	------	------	XP_019525715.1	PREDICTED: uncharacterized protein LOC109397840 [Aedes albopictus]	------	------	------
LOC109402737	proline-rich extensin-like protein EPR1	5.74	8.22	3.66	4.46	4.64	3.17	4.74	5.6	29.4	4.79	2.24	5.97	5.87333	4.09	13.2467	4.33333	------	------	------	------	KXJ82548.1	hypothetical protein RP20_CCG013250 [Aedes albopictus]	------	------	------
LOC109402818	putative tricarboxylate transport protein, mitochondrial, transcript variant X2	13.49	30.64	7.17	32.31	27.26	27.01	11.02	13.1	37.03	4.8	3.19	5.34	17.1	28.86	20.3833	4.44333	K15100	SLC25A1, CTP	------	------	XP_019552997.1	PREDICTED: putative tricarboxylate transport protein, mitochondrial [Aedes albopictus]	PF00153.27	Mito_carr	Mitochondrial carrier protein
LOC109402844	short-chain specific acyl-CoA dehydrogenase, mitochondrial-like	6.15	7.15	4.53	25.09	25.43	23.03	8.69	10.49	18.01	2.11	2.81	0.97	5.94333	24.5167	12.3967	1.96333	K00248	ACADS, bcd	map00640;map00280;map00410;map00071;map00650	Propanoate metabolism;Valine, leucine and isoleucine degradation;beta-Alanine metabolism;Fatty acid degradation;Butanoate metabolism	XP_019553033.1	PREDICTED: short-chain specific acyl-CoA dehydrogenase, mitochondrial-like [Aedes albopictus]	PF00441.24;PF02771.16;PF02770.19;PF08028.11	Acyl-CoA_dh_1;Acyl-CoA_dh_N;Acyl-CoA_dh_M;Acyl-CoA_dh_2	Acyl-CoA dehydrogenase, C-terminal domain;Acyl-CoA dehydrogenase, N-terminal domain;Acyl-CoA dehydrogenase, middle domain;Acyl-CoA dehydrogenase, C-terminal domain
LOC109402854	charged multivesicular body protein 2a-like	3	1.69	1.65	3.99	1.46	3.16	5.38	8.78	6.02	0.48	0.4	0.1	2.11333	2.87	6.72667	0.326667	K12191	CHMP2A	map04144;map04217	Endocytosis;Necroptosis	XP_019531143.1	PREDICTED: charged multivesicular body protein 2a-like [Aedes albopictus]	PF03357.21	Snf7	Snf7
LOC109402919	serine protease 7-like	12.15	16.57	4.39	38.36	18.81	34.88	10.12	8.26	15.31	2.92	1.77	3.63	11.0367	30.6833	11.23	2.77333	K20673	GRASS	map04624	Toll and Imd signaling pathway	XP_019531206.1	PREDICTED: serine protease 7-like [Aedes albopictus]	PF00089.26	Trypsin	Trypsin
LOC109402948	-	2.97	5.26	1.69	3.34	3.88	2.48	2.96	3.18	4.19	0.36	0.53	1.47	3.30667	3.23333	3.44333	0.786667	K20673	GRASS	map04624	Toll and Imd signaling pathway	XP_019531233.1	PREDICTED: serine protease easter-like [Aedes albopictus]	------	------	------
LOC109403380	phenoloxidase-activating factor 2-like, transcript variant X2	7.44	10.21	3.64	6.02	4.97	4.13	5.93	10.6	8.1	0.33	0.18	0.7	7.09667	5.04	8.21	0.403333	------	------	------	------	XP_019531740.1	PREDICTED: clotting factor B [Aedes albopictus]	PF00089.26;PF18322.1	Trypsin;CLIP_1	Trypsin;Serine protease Clip domain PPAF-2
LOC109403406	uncharacterized LOC109403406	1.68	3.84	0.87	3.64	3.49	2.87	3.38	4.15	5.65	0.16	0.05	0.27	2.13	3.33333	4.39333	0.16	------	------	------	------	XP_019531779.1	PREDICTED: uncharacterized protein LOC109403406 isoform X2 [Aedes albopictus]	------	------	------
LOC109403563	S-phase kinase-associated protein 1	130.17	123.38	116.32	116.44	122.08	85.26	104.27	78.87	171.71	25.68	59.02	40.58	123.29	107.927	118.283	41.76	K03094	SKP1, CBF3D	map04110;map04114;map05200;map04350;map05132;map04341;map04710;map05131;map04310;map05170;map04120;map04141	Cell cycle;Oocyte meiosis;Pathways in cancer;TGF-beta signaling pathway;Salmonella infection;Hedgehog signaling pathway - fly;Circadian rhythm;Shigellosis;Wnt signaling pathway;Human immunodeficiency virus 1 infection;Ubiquitin mediated proteolysis;Protein processing in endoplasmic reticulum	XP_019553424.1	PREDICTED: S-phase kinase-associated protein 1 [Aedes albopictus]	PF01466.19;PF03931.15	Skp1;Skp1_POZ	Skp1 family, dimerisation domain;Skp1 family, tetramerisation domain
LOC109403773	probable trafficking protein particle complex subunit 13 homolog	1.03	1.33	1.95	1.22	1.96	1.34	2.33	1.55	1.48	0.41	0.17	0.28	1.43667	1.50667	1.78667	0.286667	K20310	TRAPPC13	------	------	KXJ68972.1	hypothetical protein RP20_CCG000784 [Aedes albopictus]	PF06159.13	DUF974	Protein of unknown function
LOC109404037	DTW domain-containing protein 1-like	3.69	7.43	8.08	8.56	6.77	4.26	10.72	10.01	5.51	2.01	2.45	2.15	6.4	6.53	8.74667	2.20333	------	------	------	------	XP_019563912.1	PREDICTED: LOW QUALITY PROTEIN: DTW domain-containing protein 1-like [Aedes albopictus]	PF03942.15	DTW	DTW domain
LOC109404256	scoloptoxin SSD976-like	6.94	3.47	2.77	3.72	5.1	7.18	3.88	6.4	3.18	1.2	0.9	0.71	4.39333	5.33333	4.48667	0.936667	------	------	------	------	KXJ82045.1	hypothetical protein RP20_CCG015839 [Aedes albopictus]	PF00188.26	CAP	Cysteine-rich secretory protein family
LOC109404269	trafficking protein particle complex subunit 2-like protein, transcript variant X1	9.89	13.58	9.86	9.48	14.78	14.66	13.39	15.86	23.6	3.49	2.92	3.03	11.11	12.9733	17.6167	3.14667	------	------	------	------	XP_019532646.1	PREDICTED: retinol dehydrogenase 12-like isoform X1 [Aedes albopictus]	PF00106.25;PF13561.6;PF08659.10	adh_short;adh_short_C2;KR	short chain dehydrogenase;Enoyl;KR domain
LOC109404659	-	2.42	2.84	1.36	2.87	3.08	3.96	5.46	6.58	12.15	0.09	0.09	0.23	2.20667	3.30333	8.06333	0.136667	K08145	SLC2A8, GLUT8	------	------	XP_019533131.1	PREDICTED: facilitated trehalose transporter Tret1-like isoform X1 [Aedes albopictus]	------	------	------
LOC109404943	probable medium-chain specific acyl-CoA dehydrogenase, mitochondrial	41.13	52.41	41.93	42.41	40.54	33.21	35.57	26.9	118.9	6.13	11.91	20.53	45.1567	38.72	60.4567	12.8567	K00249	ACADM, acd	map00280;map03320;map00071	Valine, leucine and isoleucine degradation;PPAR signaling pathway;Fatty acid degradation	XP_019533441.1	PREDICTED: probable medium-chain specific acyl-CoA dehydrogenase, mitochondrial [Aedes albopictus]	PF00441.24;PF02770.19;PF02771.16;PF08028.11;PF11794.8	Acyl-CoA_dh_1;Acyl-CoA_dh_M;Acyl-CoA_dh_N;Acyl-CoA_dh_2;HpaB_N	Acyl-CoA dehydrogenase, C-terminal domain;Acyl-CoA dehydrogenase, middle domain;Acyl-CoA dehydrogenase, N-terminal domain;Acyl-CoA dehydrogenase, C-terminal domain;4-hydroxyphenylacetate 3-hydroxylase N terminal
LOC109405150	transformer-2 protein homolog alpha, transcript variant X2	6.35	5.94	6.09	5.11	7.43	8.38	10.66	7.08	8.36	2.48	2.5	2.98	6.12667	6.97333	8.7	2.65333	K12897	TRA2	map03040	Spliceosome	XP_019533712.1	PREDICTED: transformer-2 protein homolog alpha isoform X1 [Aedes albopictus]	PF00076.22	RRM_1	RNA recognition motif.
LOC109405224	uncharacterized LOC109405224, transcript variant X1	21.85	54.23	29.2	44.84	50.25	55.6	59.98	25.81	67.16	7.65	11.72	21.04	35.0933	50.23	50.9833	13.47	------	------	------	------	XP_019528511.1	PREDICTED: uncharacterized protein LOC109400458 isoform X1 [Aedes albopictus]	PF15430.6	SVWC	Single domain von Willebrand factor type C
LOC109405328	-	3.48	1.37	0.95	0.48	1.1	1.18	0.45	1.14	2.19	0.39	0.09	0.35	1.93333	0.92	1.26	0.276667	------	------	------	------	XP_019553441.1	PREDICTED: breast carcinoma-amplified sequence 3 homolog isoform X3 [Aedes albopictus]	------	------	------
LOC109405708	uncharacterized LOC109405708	4.77	3.3	3.4	3.26	3.88	2.84	4.81	4.54	1.55	0.47	0.83	0.59	3.82333	3.32667	3.63333	0.63	------	------	------	------	KXJ77651.1	hypothetical protein RP20_CCG006881 [Aedes albopictus]	PF10545.9;PF02944.20	MADF_DNA_bdg;BESS	Alcohol dehydrogenase transcription factor Myb/SANT-like;BESS motif
LOC109405759	uncharacterized LOC109405759	7.54	16.56	5.47	10.24	8.3	9.19	11.58	5.39	9.22	1.72	1.49	2.16	9.85667	9.24333	8.73	1.79	------	------	------	------	KXJ76759.1	hypothetical protein RP20_CCG009027 [Aedes albopictus]	PF13855.6;PF12799.7;PF01025.19	LRR_8;LRR_4;GrpE	Leucine rich repeat;Leucine Rich repeats;GrpE
LOC109405908	phenoloxidase-activating factor 3-like	44.38	65.06	25.08	59.43	43.91	36.81	27.05	30.27	87.83	11.41	11.59	12.03	44.84	46.7167	48.3833	11.6767	------	------	------	------	XP_019534515.1	PREDICTED: melanization protease 1-like [Aedes albopictus]	PF00089.26;PF13365.6;PF12032.8	Trypsin;Trypsin_2;CLIP	Trypsin;Trypsin-like peptidase domain;Regulatory CLIP domain of proteinases
LOC109406323	X-ray repair cross-complementing protein 6-like	3.3	2.95	3.82	3.25	3.93	3.11	3.03	2.88	1.79	0.57	0.39	0.54	3.35667	3.43	2.56667	0.5	K10884	XRCC6, KU70, G22P1	map03450	Non-homologous end-joining	XP_019534963.1	PREDICTED: X-ray repair cross-complementing protein 6-like [Aedes albopictus]	PF02735.16;PF03731.15;PF03730.14	Ku;Ku_N;Ku_C	Ku70/Ku80 beta-barrel domain;Ku70/Ku80 N-terminal alpha/beta domain;Ku70/Ku80 C-terminal arm
LOC109406624	uncharacterized LOC109406624, transcript variant X1	207.18	164.1	45.01	104.6	106.31	128.34	104.34	123.88	113.84	40.51	24.77	41.03	138.763	113.083	114.02	35.4367	------	------	------	------	KXJ70849.1	hypothetical protein RP20_CCG022300 [Aedes albopictus]	PF15929.5	Myofilin	Myofilin
LOC109406699	endocuticle structural glycoprotein SgAbd-5-like	1.63	2.59	0.62	0.97	1.3	2.08	0.8	1.68	4.91	0.14	0	0.34	1.61333	1.45	2.46333	0.16	------	------	------	------	XP_019535295.1	PREDICTED: endocuticle structural glycoprotein SgAbd-5-like [Aedes albopictus]	PF00379.23	Chitin_bind_4	Insect cuticle protein
LOC109406728	39S ribosomal protein L44, mitochondrial	3.47	6.01	6.77	6.97	6.35	6.64	11.2	11.13	13.99	1.41	1.43	1.19	5.41667	6.65333	12.1067	1.34333	K17425	MRPL44	------	------	XP_019535344.1	PREDICTED: 39S ribosomal protein L44, mitochondrial isoform X1 [Aedes albopictus]	PF14622.6	Ribonucleas_3_3	Ribonuclease-III-like
LOC109407014	multidrug resistance-associated protein 1-like	2.54	2.71	2.59	7.17	8.06	8.35	3.09	5.07	6.07	0.82	1.19	1.3	2.61333	7.86	4.74333	1.10333	K05665	ABCC1	map05206;map04071;map02010;map04977;map01523	MicroRNAs in cancer;Sphingolipid signaling pathway;ABC transporters;Vitamin digestion and absorption;Antifolate resistance	KXJ77631.1	hypothetical protein RP20_CCG007028 [Aedes albopictus]	PF00664.23;PF00005.27;PF02463.19;PF03193.16;PF16185.5	ABC_membrane;ABC_tran;SMC_N;RsgA_GTPase;MTABC_N	ABC transporter transmembrane region;ABC transporter;RecF/RecN/SMC N terminal domain;RsgA GTPase;Mitochondrial ABC-transporter N-terminal five TM region
LOC109407055	complement component 1 Q subcomponent-binding protein, mitochondrial-like	3.11	2.6	2.81	3.63	0.85	4.19	2.33	4.04	8.47	0	0	0	2.84	2.89	4.94667	0	K15414	C1QBP	------	------	XP_019551639.1	PREDICTED: complement component 1 Q subcomponent-binding protein, mitochondrial-like [Aedes albopictus]	PF02330.16	MAM33	Mitochondrial glycoprotein
LOC109407083	scoloptoxin SSD976-like	68.36	93.37	30.04	184.08	131.58	122.56	93.29	147.06	412.81	21.9	21.86	25.73	63.9233	146.073	217.72	23.1633	------	------	------	------	KXJ79584.1	hypothetical protein RP20_CCG000285 [Aedes albopictus]	PF00188.26	CAP	Cysteine-rich secretory protein family
LOC109407178	venom allergen 5-like	14.6	13.76	1.89	10.55	6.59	3.84	5.38	10.96	25.55	1	1.78	2.23	10.0833	6.99333	13.9633	1.67	------	------	------	------	XP_019535708.1	PREDICTED: venom allergen 5-like [Aedes albopictus]	PF00188.26	CAP	Cysteine-rich secretory protein family
LOC109407222	malate dehydrogenase, mitochondrial	122.03	130.95	60.42	82.78	93.26	94.44	110.53	113.71	439.03	20.42	28.34	24.18	104.467	90.16	221.09	24.3133	K00026	MDH2	map00020;map00630;map00620;map00270	Citrate cycle (TCA cycle);Glyoxylate and dicarboxylate metabolism;Pyruvate metabolism;Cysteine and methionine metabolism	EAT40089.1	AAEL008166-PA [Aedes aegypti]	PF02866.18;PF00056.23;PF01073.19;PF02882.19	Ldh_1_C;Ldh_1_N;3Beta_HSD;THF_DHG_CYH_C	lactate/malate dehydrogenase, alpha/beta C-terminal domain;lactate/malate dehydrogenase, NAD binding domain;3-beta hydroxysteroid dehydrogenase/isomerase family;Tetrahydrofolate dehydrogenase/cyclohydrolase, NA
LOC109407365	trypsin 3A1-like	32.52	18.41	0	2.1	4.47	0.19	10.03	14.97	66.21	0	0.07	0.21	16.9767	2.25333	30.4033	0.093333	K01312	PRSS1_2_3	map04972;map05164;map04080;map04974	Pancreatic secretion;Influenza A;Neuroactive ligand-receptor interaction;Protein digestion and absorption	XP_019535911.1	PREDICTED: trypsin-4-like [Aedes albopictus]	PF00089.26;PF13365.6	Trypsin;Trypsin_2	Trypsin;Trypsin-like peptidase domain
LOC109407408	28S ribosomal protein S15, mitochondrial-like	1.92	0.37	2.18	0.86	4.13	2.99	2.67	2.4	1.89	0.2	0	0.07	1.49	2.66	2.32	0.09	K02956	RP-S15, MRPS15, rpsO	map03010	Ribosome	XP_019535972.1	PREDICTED: 28S ribosomal protein S15, mitochondrial-like [Aedes albopictus]	PF00312.22	Ribosomal_S15	Ribosomal protein S15
LOC109407423	cubilin homolog, transcript variant X1	0.4	0.93	0.09	1.46	1.47	1.02	0.62	1.3	1.98	0.05	0.01	0.07	0.473333	1.31667	1.3	0.043333	K14616	CUBN	map04977	Vitamin digestion and absorption	XP_019535997.1	PREDICTED: cubilin homolog isoform X1 [Aedes albopictus]	PF00431.20;PF00008.27;PF12661.7;PF07645.15;PF12947.7;PF12662.7	CUB;EGF;hEGF;EGF_CA;EGF_3;cEGF	CUB domain;EGF-like domain;Human growth factor-like EGF;Calcium-binding EGF domain;EGF domain;Complement Clr-like EGF-like
LOC109407493	NADH dehydrogenase [ubiquinone] 1 alpha subcomplex subunit 2-like	81.32	65.65	40.86	66.9	72.46	96.77	66.86	79.09	180.47	17.24	14.71	25.26	62.61	78.71	108.807	19.07	K03946	NDUFA2	map04932;map05012;map05010;map04723;map05016;map04714;map00190	Non-alcoholic fatty liver disease (NAFLD);Parkinson disease;Alzheimer disease;Retrograde endocannabinoid signaling;Huntington disease;Thermogenesis;Oxidative phosphorylation	XP_001662904.1	NADH dehydrogenase [ubiquinone] 1 alpha subcomplex subunit 2 [Aedes aegypti]	PF05047.16	L51_S25_CI-B8	Mitochondrial ribosomal protein L51 / S25 / CI-B8 domain
LOC109407536	uncharacterized LOC109407536	8.61	7.64	5.06	7.67	8.09	6.26	6.46	7.22	6.42	2.3	3.5	2.65	7.10333	7.34	6.7	2.81667	------	------	------	------	KXJ80218.1	hypothetical protein RP20_CCG026169 [Aedes albopictus]	PF02205.20	WH2	WH2 motif
LOC109407615	UNC93-like protein	1.46	1.99	0.26	1.85	1.69	1.44	0.5	0.91	8.18	0.14	0.14	0.24	1.23667	1.66	3.19667	0.173333	------	------	------	------	KXJ84175.1	hypothetical protein RP20_CCG018066 [Aedes albopictus]	PF05978.16	UNC-93	Ion channel regulatory protein UNC-93
LOC109407630	-	4.96	3.76	3.21	12.75	10.15	7.86	6.48	6.3	24.86	0.21	0.46	0.76	3.97667	10.2533	12.5467	0.476667	K00011	AKR1B	map00051;map00040;map00561;map00790;map00052	Fructose and mannose metabolism;Pentose and glucuronate interconversions;Glycerolipid metabolism;Folate biosynthesis;Galactose metabolism	XP_019556903.1	PREDICTED: 1,5-anhydro-D-fructose reductase [Aedes albopictus]	------	------	------
LOC109407802	hemicentin-2-like, transcript variant X1	0.96	0.75	0.38	1	0.86	0.68	0.47	0.65	1.62	0.14	0.21	0.27	0.696667	0.846667	0.913333	0.206667	K16680	ED	map04391	Hippo signaling pathway - fly	XP_019536511.1	PREDICTED: hemicentin-2-like isoform X1 [Aedes albopictus]	PF13927.6;PF07679.16;PF13895.6;PF00047.25;PF08205.12;PF07686.17;PF00041.21	Ig_3;I-set;Ig_2;ig;C2-set_2;V-set;fn3	Immunoglobulin domain;Immunoglobulin I-set domain;Immunoglobulin domain;Immunoglobulin domain;CD80-like C2-set immunoglobulin domain;Immunoglobulin V-set domain;Fibronectin type III domain
LOC109407821	27 kDa glycoprotein-like	125.22	148.81	41.1	139.04	120.64	107.11	95.61	102.04	290.69	43.49	32.43	43.67	105.043	122.263	162.78	39.8633	------	------	------	------	XP_019536530.1	PREDICTED: uncharacterized protein LOC109407821 [Aedes albopictus]	PF07165.11	DUF1397	Protein of unknown function
LOC109407835	leukocyte elastase inhibitor-like	55.99	48.51	17.61	36.34	43.9	42.11	22.76	25.28	64.56	8.48	11.3	14.14	40.7033	40.7833	37.5333	11.3067	------	------	------	------	AAV90672.1	salivary serpin putative anticoagulant [Aedes albopictus]	PF00079.20	Serpin	Serpin
LOC109407921	mitochondrial carrier homolog 2	9.8	12.59	15.76	15.29	19.2	13.93	16.59	17.87	17.71	3.82	5.33	4.52	12.7167	16.14	17.39	4.55667	K17885	MTCH	------	------	XP_019541503.1	PREDICTED: mitochondrial carrier homolog 2-like [Aedes albopictus]	PF00153.27	Mito_carr	Mitochondrial carrier protein
LOC109407944	40S ribosomal protein S24-like	640.48	862.17	549.25	1162.57	1092.45	1324.73	1355.61	1584.15	683.5	0	0	0.04	683.967	1193.25	1207.75	0.013333	K02974	RP-S24e, RPS24	map03010	Ribosome	XP_019536686.1	PREDICTED: 40S ribosomal protein S24-like [Aedes albopictus]	PF01282.19	Ribosomal_S24e	Ribosomal protein S24e
LOC109407976	diacylglycerol kinase epsilon-like	2.26	2.47	3.19	2.93	4.13	3.69	2.33	2.87	1.57	0.13	0.53	0.51	2.64	3.58333	2.25667	0.39	K00901	dgkA, DGK	map00564;map05231;map00561;map04361;map04072;map04070	Glycerophospholipid metabolism;Choline metabolism in cancer;Glycerolipid metabolism;Axon regeneration;Phospholipase D signaling pathway;Phosphatidylinositol signaling system	KXJ82264.1	hypothetical protein RP20_CCG014837 [Aedes albopictus]	PF00609.19;PF00781.24;PF00130.22	DAGK_acc;DAGK_cat;C1_1	Diacylglycerol kinase accessory domain;Diacylglycerol kinase catalytic domain;Phorbol esters/diacylglycerol binding domain
LOC109408035	transformer-2 protein homolog alpha-like	10.69	9.52	14.58	7.64	9.27	9.66	18.03	15.46	7.24	3.01	3.05	4.18	11.5967	8.85667	13.5767	3.41333	K12897	TRA2	map03040	Spliceosome	XP_019536807.1	PREDICTED: transformer-2 protein homolog alpha-like isoform X1 [Aedes albopictus]	PF00076.22	RRM_1	RNA recognition motif.
LOC109408136	uncharacterized LOC109408136, transcript variant X1	3.97	1.01	0.38	2.15	2.34	0.76	7.03	8.45	3.57	0.21	0.27	0.2	1.78667	1.75	6.35	0.226667	------	------	------	------	XP_019536908.1	PREDICTED: uncharacterized protein LOC109408130 [Aedes albopictus]	------	------	------
LOC109408318	collagen alpha-1(XI) chain-like, transcript variant X2	1.14	0.83	0.3	0.52	0.65	0.39	0.68	0.62	2.69	0.18	0.1	0.25	0.756667	0.52	1.33	0.176667	K19721	COL5AS	map04974	Protein digestion and absorption	XP_019528995.1	PREDICTED: LOW QUALITY PROTEIN: collagen alpha-1(XI) chain-like [Aedes albopictus]	PF01391.18;PF01410.18	Collagen;COLFI	Collagen triple helix repeat;Fibrillar collagen C-terminal domain
LOC109408410	uncharacterized LOC109408410	14.29	19.02	13.74	54.23	66.22	47.63	36.13	43.7	42.29	3.49	0.96	1.28	15.6833	56.0267	40.7067	1.91	------	------	------	------	KXJ76604.1	hypothetical protein RP20_CCG009307 [Aedes albopictus]	------	------	------
LOC109408418	UPF0183 protein CG7083-like	11.23	11.56	14.32	9.51	10.53	12.58	11.91	20.5	17.52	3.51	4.37	3.6	12.37	10.8733	16.6433	3.82667	------	------	------	------	XP_019537280.1	PREDICTED: UPF0183 protein CG7083-like [Aedes albopictus]	PF03676.14	UPF0183	Uncharacterised protein family
LOC109408452	nuclear receptor subfamily 2 group E member 1-like, transcript variant X1	0.57	2.31	4.58	2.2	2.04	1.91	1.98	2.03	1.34	0.43	0.47	0.43	2.48667	2.05	1.78333	0.443333	K08546	NR2E3, PNR	------	------	XP_019549150.1	PREDICTED: photoreceptor-specific nuclear receptor-like isoform X1 [Aedes albopictus]	PF00105.18;PF00104.30	zf-C4;Hormone_recep	Zinc finger, C4 type;Ligand-binding domain of nuclear hormone receptor
LOC109408610	dynactin subunit 2	3.51	3.88	4.74	8.2	8.4	8.58	6.56	4.02	8.43	0.94	1.21	0.54	4.04333	8.39333	6.33667	0.896667	K10424	DCTN2	map05016;map04962	Huntington disease;Vasopressin-regulated water reabsorption	XP_019552128.1	PREDICTED: dynactin subunit 2-like [Aedes albopictus]	PF04912.14	Dynamitin	Dynamitin
LOC109408672	UDP-glucuronosyltransferase 1-8-like	11.54	13.05	5.62	15.32	20.29	15.03	9.75	12.84	30.24	2.44	5.25	3.91	10.07	16.88	17.61	3.86667	K00699	UGT	map05204;map00983;map00982;map00980;map00040;map00860;map00053;map00830;map00140	Chemical carcinogenesis;Drug metabolism - other enzymes;Drug metabolism - cytochrome P450;Metabolism of xenobiotics by cytochrome P450;Pentose and glucuronate interconversions;Porphyrin and chlorophyll metabolism;Ascorbate and aldarate metabolism;Retinol metabolism;Steroid hormone biosynthesis	XP_019531348.1	PREDICTED: UDP-glucuronosyltransferase 2A3-like [Aedes albopictus]	PF00201.18;PF04101.16	UDPGT;Glyco_tran_28_C	UDP-glucoronosyl and UDP-glucosyl transferase;Glycosyltransferase family 28 C-terminal domain
LOC109409008	DNA fragmentation factor subunit beta	3.06	2.94	2.99	3.03	4.75	3.29	4.96	3.11	2.7	1.06	1.64	1.33	2.99667	3.69	3.59	1.34333	K02311	DFFB, DFF40	map04210	Apoptosis	KXJ76541.1	hypothetical protein RP20_CCG009482 [Aedes albopictus]	PF09230.10;PF02017.15	DFF40;CIDE-N	DNA fragmentation factor 40 kDa;CIDE-N domain
LOC109409026	venom serine protease Bi-VSP	8.39	11.08	4.07	9.76	9.32	6.65	7.27	8.3	13.23	1.1	1.55	2.97	7.84667	8.57667	9.6	1.87333	------	------	------	------	XP_019537987.1	PREDICTED: venom serine protease Bi-VSP [Aedes albopictus]	PF00089.26;PF12032.8;PF01456.17;PF13365.6	Trypsin;CLIP;Mucin;Trypsin_2	Trypsin;Regulatory CLIP domain of proteinases;Mucin-like glycoprotein;Trypsin-like peptidase domain
LOC109409281	serine protease inhibitor 28Dc-like, transcript variant X1	4.41	4.1	4.95	4.67	6.71	7.66	7.37	4.92	2.27	1.28	1.74	2.03	4.48667	6.34667	4.85333	1.68333	------	------	------	------	XP_019538258.1	PREDICTED: serine protease inhibitor 28Dc-like [Aedes albopictus]	PF00079.20	Serpin	Serpin
LOC109409374	phenoloxidase-activating factor 3-like	10.69	12.02	4.01	20.14	14.48	14.33	19.72	23.78	52.88	0.58	1.88	1.93	8.90667	16.3167	32.1267	1.46333	------	------	------	------	XP_019549327.1	PREDICTED: melanization protease 1 [Aedes albopictus]	PF00089.26	Trypsin	Trypsin
LOC109409440	coiled-coil-helix-coiled-coil-helix domain-containing protein 10, mitochondrial-like	11.48	15.35	9.3	19.66	17.72	22.47	64.44	61.43	100.44	5.28	4.39	5.51	12.0433	19.95	75.4367	5.06	K22758	CHCHD2	------	------	XP_019538431.1	PREDICTED: coiled-coil-helix-coiled-coil-helix domain-containing protein 10, mitochondrial-like [Aedes albopictus]	PF06747.13;PF09849.9	CHCH;DUF2076	CHCH domain;Uncharacterized protein conserved in bacteria
LOC109409458	low-density lipoprotein receptor-related protein 2-like	1.77	1.37	0.86	1.57	1.7	1.43	1.14	1.76	1.8	0.35	0.46	0.56	1.33333	1.56667	1.56667	0.456667	K06233	LRP2	map04918;map04979;map04340	Thyroid hormone synthesis;Cholesterol metabolism;Hedgehog signaling pathway	XP_019538446.1	PREDICTED: low-density lipoprotein receptor-related protein 2-like [Aedes albopictus]	PF00057.18;PF00058.17;PF14670.6;PF12662.7;PF07645.15;PF08450.12;PF01731.20	Ldl_recept_a;Ldl_recept_b;FXa_inhibition;cEGF;EGF_CA;SGL;Arylesterase	Low-density lipoprotein receptor domain class A;Low-density lipoprotein receptor repeat class B;Coagulation Factor Xa inhibitory site;Complement Clr-like EGF-like;Calcium-binding EGF domain;SMP-30/Gluconolactonase/LRE-like region;Arylesterase
LOC109409692	venom carboxylesterase-6-like	73.66	119.52	51.75	137	85.15	108.78	100.42	123.15	175.76	12.25	13.28	8.57	81.6433	110.31	133.11	11.3667	K01063	JHE	map00981	Insect hormone biosynthesis	KXJ81529.1	hypothetical protein RP20_CCG019366 [Aedes albopictus]	PF00135.28;PF07859.13	COesterase;Abhydrolase_3	Carboxylesterase family;alpha/beta hydrolase fold
LOC109409856	myosin-M heavy chain-like	25.02	21.59	9.31	11.7	15.72	13.18	13.81	20.02	26.82	5.52	4.26	5.7	18.64	13.5333	20.2167	5.16	------	------	------	------	KXJ78826.1	hypothetical protein RP20_CCG003447 [Aedes albopictus]	------	------	------
LOC109409872	angiopoietin-related protein 6-like, transcript variant X1	9.31	16.99	2.33	21.35	21.18	19.96	14.82	14.38	25.11	1.94	1.59	3.17	9.54333	20.83	18.1033	2.23333	------	------	------	------	KXJ69534.1	hypothetical protein RP20_CCG026682 [Aedes albopictus]	PF00147.18	Fibrinogen_C	Fibrinogen beta and gamma chains, C-terminal globular domain
LOC109410019	neurexin-4-like, transcript variant X2	3.69	3.91	0.97	1.35	2.67	1.42	1.53	2.65	6.72	0.77	0.66	0.59	2.85667	1.81333	3.63333	0.673333	------	------	------	------	XP_019539103.1	PREDICTED: neurexin-4-like isoform X2 [Aedes albopictus]	PF02210.24;PF00054.23;PF00754.25;PF13385.6;PF00008.27	Laminin_G_2;Laminin_G_1;F5_F8_type_C;Laminin_G_3;EGF	Laminin G domain;Laminin G domain;F5/8 type C domain;Concanavalin A-like lectin/glucanases superfamily;EGF-like domain
LOC109410418	isocitrate dehydrogenase [NAD] subunit gamma, mitochondrial-like, transcript variant X1	89.22	121.55	42.25	93.19	79.56	92.17	66.58	90.47	195.24	4.53	9.96	19.81	84.34	88.3067	117.43	11.4333	K00030	IDH3	map00020	Citrate cycle (TCA cycle)	XP_019539512.1	PREDICTED: isocitrate dehydrogenase [NAD] subunit gamma, mitochondrial-like [Aedes albopictus]	PF00180.20	Iso_dh	Isocitrate/isopropylmalate dehydrogenase
LOC109410451	protein SET	17.47	17.04	11.93	18.86	19.81	17.23	16.36	16.13	12.86	4.24	5.38	8.39	15.48	18.6333	15.1167	6.00333	K11290	SET, TAF1, I2PP2A	------	------	XP_019539552.1	PREDICTED: protein SET [Aedes albopictus]	PF00956.18;PF04136.15	NAP;Sec34	Nucleosome assembly protein;Sec34-like family
LOC109410482	uncharacterized LOC109410482	50.34	50.07	30.23	64.8	56.22	52.74	62.2	63.58	65.72	11.79	14.4	18.97	43.5467	57.92	63.8333	15.0533	------	------	------	------	XP_001662361.1	uncharacterized protein LOC5576017 [Aedes aegypti]	PF13855.6;PF12799.7	LRR_8;LRR_4	Leucine rich repeat;Leucine Rich repeats
LOC109410592	uncharacterized LOC109410592	59.54	81.49	127.89	97.67	132.72	148.03	93.74	93.27	29.01	0	11.66	3.51	89.64	126.14	72.0067	5.05667	------	------	------	------	------	------	------	------	------
LOC109410623	uncharacterized LOC109410623	0.39	1.09	1.51	0.38	0.76	0.92	2.64	1.72	0.14	0	0	0.15	0.996667	0.686667	1.5	0.05	------	------	------	------	XP_019539690.1	PREDICTED: uncharacterized protein LOC109410623 [Aedes albopictus]	PF08961.10;PF10523.9	NRBF2;BEN	Nuclear receptor-binding factor 2, autophagy regulator;BEN domain
LOC109410698	-	0.82	0.72	0.29	0.89	0.46	0.29	1.48	2.37	0.93	0	0.05	0	0.61	0.546667	1.59333	0.016667	K01581	E4.1.1.17, ODC1, speC, speF	map00480;map00330	Glutathione metabolism;Arginine and proline metabolism	KXJ68597.1	hypothetical protein RP20_CCG002556 [Aedes albopictus]	------	------	------
LOC109410731	N(4)-(Beta-N-acetylglucosaminyl)-L-asparaginase-like	2.37	4.27	3.14	2.8	4.14	3.72	4.01	2.85	4.15	0.67	1.15	0.84	3.26	3.55333	3.67	0.886667	K01444	AGA, aspG	map00511;map04142	Other glycan degradation;Lysosome	KXJ70182.1	hypothetical protein RP20_CCG024586 [Aedes albopictus]	PF01112.18	Asparaginase_2	Asparaginase
LOC109410784	uncharacterized LOC109410784	1.07	1.78	4.65	1.84	2.35	1.77	6.2	5.73	1.82	0	0.33	0.08	2.5	1.98667	4.58333	0.136667	------	------	------	------	------	------	------	------	------
LOC109410813	-	1.92	1.9	1.61	4.77	3.67	4.06	7.48	7.99	34.91	0.5	0.62	0.8	1.81	4.16667	16.7933	0.64	------	------	------	------	KXJ80799.1	hypothetical protein RP20_CCG023444 [Aedes albopictus]	------	------	------
LOC109410818	ras suppressor protein 1	5.79	7.53	2.93	4	3.21	3.4	3.85	6.13	14.73	0.61	0.34	0.57	5.41667	3.53667	8.23667	0.506667	------	------	------	------	XP_019539898.1	PREDICTED: ras suppressor protein 1 [Aedes albopictus]	PF13855.6;PF12799.7	LRR_8;LRR_4	Leucine rich repeat;Leucine Rich repeats
LOC109410996	probable maltase	5.7	3.93	1.35	11.29	4.73	7.55	3.63	12.21	20.32	1.08	0.86	1.14	3.66	7.85667	12.0533	1.02667	------	------	------	------	XP_019540003.1	PREDICTED: probable maltase [Aedes albopictus]	PF00128.24	Alpha-amylase	Alpha amylase, catalytic domain
LOC109411056	13 kDa deflagellation-inducible protein	0.34	0.73	1.93	2.53	2.54	1.81	4.03	1.19	1.41	0	0	0	1	2.29333	2.21	0	K16780	SSNA1	------	------	KXJ84346.1	hypothetical protein RP20_CCG027130 [Aedes albopictus]	PF10186.9;PF11932.8;PF08376.10;PF08317.11	Atg14;DUF3450;NIT;Spc7	Vacuolar sorting 38 and autophagy-related subunit 14;Protein of unknown function;Nitrate and nitrite sensing;Spc7 kinetochore protein
LOC109411104	microfibril-associated glycoprotein 4-like	8.81	17.73	1.83	21.38	20.3	16.65	7.03	7.03	34.46	2.14	0.64	1.69	9.45667	19.4433	16.1733	1.49	------	------	------	------	XP_019540095.1	PREDICTED: microfibril-associated glycoprotein 4-like [Aedes albopictus]	PF00147.18	Fibrinogen_C	Fibrinogen beta and gamma chains, C-terminal globular domain
LOC109411109	coiled-coil domain-containing protein 25	7.36	5.89	14.92	14.82	21.87	15.61	41.86	45.69	19.14	0	0	0	9.39	17.4333	35.5633	0	------	------	------	------	XP_019540104.1	PREDICTED: coiled-coil domain-containing protein 25 [Aedes albopictus]	PF05670.13	NFACT-R_1	NFACT protein RNA binding domain
LOC109411128	electron transfer flavoprotein-ubiquinone oxidoreductase, mitochondrial	26.21	19.79	10.27	24.43	23.52	21.41	28.63	35.18	63.53	7.2	6.78	8.91	18.7567	23.12	42.4467	7.63	K00311	ETFDH	------	------	KXJ77724.1	hypothetical protein RP20_CCG006774 [Aedes albopictus]	PF05187.13;PF00890.24;PF01266.24;PF12831.7;PF13450.6;PF07992.14;PF01946.17;PF03486.14	ETF_QO;FAD_binding_2;DAO;FAD_oxidored;NAD_binding_8;Pyr_redox_2;Thi4;HI0933_like	Electron transfer flavoprotein-ubiquinone oxidoreductase, 4Fe-4S;FAD binding domain;FAD dependent oxidoreductase;FAD dependent oxidoreductase;NA;Pyridine nucleotide-disulphide oxidoreductase;Thi4 family;HI0933-like protein
LOC109411274	actin-related protein 2/3 complex subunit 5-C	20.92	22.33	22.45	35.25	20.58	23.18	24.3	26.28	44.55	6.73	11.93	10.01	21.9	26.3367	31.71	9.55667	K05754	ARPC5	map04666;map04810;map05131;map05130;map05132;map04144;map05100	Fc gamma R-mediated phagocytosis;Regulation of actin cytoskeleton;Shigellosis;Pathogenic Escherichia coli infection;Salmonella infection;Endocytosis;Bacterial invasion of epithelial cells	XP_001659673.1	actin-related protein 2/3 complex subunit 5 [Aedes aegypti]	PF04699.14	P16-Arc	ARP2/3 complex 16 kDa subunit
LOC109411279	ATP-binding cassette sub-family G member 1-like	4.53	4.39	1.23	5.52	6.11	5.26	2.89	3.93	10.65	1.07	4.44	4.21	3.38333	5.63	5.82333	3.24	------	------	------	------	XP_019540350.1	PREDICTED: ATP-binding cassette sub-family G member 1-like [Aedes albopictus]	PF01061.24;PF00005.27;PF13304.6;PF03193.16;PF02463.19	ABC2_membrane;ABC_tran;AAA_21;RsgA_GTPase;SMC_N	ABC-2 type transporter;ABC transporter;AAA domain, putative AbiEii toxin, Type IV TA system;RsgA GTPase;RecF/RecN/SMC N terminal domain
LOC109411282	hepatocyte growth factor-regulated tyrosine kinase substrate-like, transcript variant X1	4.8	4.52	3.7	3.71	4.77	2.06	4.15	5.43	2.57	1.07	1	1.14	4.34	3.51333	4.05	1.07	K12182	HGS, HRS, VPS27	map04145;map04144	Phagosome;Endocytosis	XP_001650711.1	hepatocyte growth factor-regulated tyrosine kinase substrate isoform X1 [Aedes aegypti]	PF12210.8;PF00790.19;PF01363.21	Hrs_helical;VHS;FYVE	Hepatocyte growth factor-regulated tyrosine kinase substrate;VHS domain;FYVE zinc finger
LOC109411551	transmembrane protein 185B-like	3.08	3.39	2.09	3.35	4.18	3.45	4.51	7.92	3.42	0.25	0.29	1.09	2.85333	3.66	5.28333	0.543333	------	------	------	------	XP_019540637.1	PREDICTED: transmembrane protein 185B-like [Aedes albopictus]	PF10269.9	Tmemb_185A	Transmembrane Fragile-X-F protein
LOC109411577	mitochondrial mRNA pseudouridine synthase Trub2-like	2.88	2.84	4.63	3.06	4.31	3.2	8.38	6.58	5.06	0.43	1.56	1.54	3.45	3.52333	6.67333	1.17667	K23497	TRUB2	------	------	XP_019540672.1	PREDICTED: probable tRNA pseudouridine synthase 2 [Aedes albopictus]	PF01509.18	TruB_N	TruB family pseudouridylate synthase
LOC109411829	digestive cysteine proteinase 1-like	23.19	33.33	46.8	53.36	42.13	36.15	32.55	38.41	35.53	4.85	8.53	10.1	34.44	43.88	35.4967	7.82667	------	------	------	------	XP_019540988.1	PREDICTED: digestive cysteine proteinase 1-like [Aedes albopictus]	PF00112.23;PF08246.12	Peptidase_C1;Inhibitor_I29	Papain family cysteine protease;Cathepsin propeptide inhibitor domain
LOC109412106	coatomer subunit beta-like	5.52	5.68	7.62	7.39	7.02	8.71	8.42	9.45	6.61	2.2	2.88	2.56	6.27333	7.70667	8.16	2.54667	K17301	COPB1, SEC26	------	------	XP_019562595.1	PREDICTED: coatomer subunit beta [Aedes albopictus]	PF01602.20;PF07718.12;PF14806.6;PF12717.7	Adaptin_N;Coatamer_beta_C;Coatomer_b_Cpla;Cnd1	Adaptin N terminal region;Coatomer beta C-terminal region;Coatomer beta subunit appendage platform;non-SMC mitotic condensation complex subunit 1
LOC109412586	L-dopachrome tautomerase yellow-f-like	10.19	12.23	7.47	17.42	15.62	11.94	12.15	12.25	40.11	2.66	1.78	3.39	9.96333	14.9933	21.5033	2.61	K22203	DCE	map00350	Tyrosine metabolism	XP_019565599.1	PREDICTED: L-dopachrome tautomerase yellow-f-like [Aedes albopictus]	PF03022.16	MRJP	Major royal jelly protein
LOC109412623	actin-1-like	23.03	13.88	1.13	11.45	14.44	13.33	7.25	10.33	68.99	2.99	1.84	3.49	12.68	13.0733	28.8567	2.77333	K05692	ACTB_G1	map05164;map04390;map04391;map04015;map04210;map05135;map04810;map04921;map05131;map05130;map05132;map05225;map04145;map04745;map05110;map05205;map04510;map05418;map05416;map05414;map05412;map04530;map05410;map04971;map04919;map04714;map04670;map05100;map04520;map04611	Influenza A;Hippo signaling pathway;Hippo signaling pathway - fly;Rap1 signaling pathway;Apoptosis;Yersinia infection;Regulation of actin cytoskeleton;Oxytocin signaling pathway;Shigellosis;Pathogenic Escherichia coli infection;Salmonella infection;Hepatocellular carcinoma;Phagosome;Phototransduction - fly;Vibrio cholerae infection;Proteoglycans in cancer;Focal adhesion;Fluid shear stress and ath…	XP_001651745.1	actin-1-like [Aedes aegypti]	PF00022.19	Actin	Actin
LOC109412662	juvenile hormone epoxide hydrolase-like	3.73	4.72	5.81	13.34	4.28	7.45	21.52	23.11	9.53	0.77	1.74	1.56	4.75333	8.35667	18.0533	1.35667	K10719	JHEH	map00981	Insect hormone biosynthesis	KXJ79035.1	hypothetical protein RP20_CCG002654 [Aedes albopictus]	PF06441.12;PF00561.20;PF12697.7	EHN;Abhydrolase_1;Abhydrolase_6	Epoxide hydrolase N terminus;alpha/beta hydrolase fold;Alpha/beta hydrolase family
LOC109412675	leptin receptor gene-related protein-like	27.13	20.83	12.99	17.59	12.55	16.39	30.14	36.83	30.11	3.2	3.84	5.44	20.3167	15.51	32.36	4.16	------	------	------	------	XP_019541850.1	PREDICTED: leptin receptor gene-related protein-like [Aedes albopictus]	PF04133.14;PF07155.12	Vps55;ECF-ribofla_trS	Vacuolar protein sorting 55;ECF-type riboflavin transporter, S component
LOC109412709	vitelline membrane protein 15a-2-like	131.14	161.75	1.77	10.8	1.59	1.06	229.07	829.25	0.98	0.51	0.61	0.29	98.22	4.48333	353.1	0.47	------	------	------	------	XP_019541870.1	PREDICTED: vitelline membrane protein 15a-2-like [Aedes albopictus]	------	------	------
LOC109413684	vitellogenin-A1-like	14.42	49.05	2.59	16.33	1.32	0.37	39.66	38.43	0.22	0.12	0.13	0.15	22.02	6.00667	26.1033	0.133333	------	------	------	------	XP_019542943.1	PREDICTED: vitellogenin-A1-like [Aedes albopictus]	PF01347.22;PF09172.11;PF03105.19;PF00094.25	Vitellogenin_N;DUF1943;SPX;VWD	Lipoprotein amino terminal region;Domain of unknown function;SPX domain;von Willebrand factor type D domain
LOC109413693	vitellogenin-A1	139.24	380.82	49.78	107.56	50.69	18.01	459.09	653.28	3.99	12.29	12.34	10.23	189.947	58.7533	372.12	11.62	------	------	------	------	XP_019542959.1	PREDICTED: vitellogenin-A1 [Aedes albopictus]	PF01347.22;PF09172.11;PF00094.25	Vitellogenin_N;DUF1943;VWD	Lipoprotein amino terminal region;Domain of unknown function;von Willebrand factor type D domain
LOC109414151	uncharacterized LOC109414151	3.37	1.4	3.84	2.61	1.4	4.76	4.88	4.09	6.09	0.49	0	0	2.87	2.92333	5.02	0.163333	K20186	BLOC1S3	------	------	XP_019543472.1	PREDICTED: uncharacterized protein LOC109414151 [Aedes albopictus]	PF15753.5	BLOC1S3	Biogenesis of lysosome-related organelles complex 1 subunit 3
LOC109414247	CD63 antigen-like, transcript variant X3	6.86	10.08	7.19	9.89	11.62	11.42	5.57	5.89	8.85	1	1.62	1.73	8.04333	10.9767	6.77	1.45	K06497	CD63, MLA1, TSPAN30	map05205;map04142	Proteoglycans in cancer;Lysosome	XP_019550692.1	PREDICTED: CD63 antigen [Aedes albopictus]	PF00335.20	Tetraspanin	Tetraspanin family
LOC109414267	DNA-directed RNA polymerases I, II, and III subunit RPABC2-like	6.27	6.34	11.5	8.33	13.67	4.54	17.62	22.6	9.66	1.06	3.02	1.31	8.03667	8.84667	16.6267	1.79667	K03014	RPB6, POLR2F	map03020;map05016;map04623	RNA polymerase;Huntington disease;Cytosolic DNA-sensing pathway	XP_019543632.1	PREDICTED: DNA-directed RNA polymerases I, II, and III subunit RPABC2-like [Aedes albopictus]	PF01192.22	RNA_pol_Rpb6	RNA polymerase Rpb6
LOC109414335	putative uncharacterized protein DDB_G0294196	9.86	8.52	6.64	7.65	9.21	7.36	7.81	6.19	8.2	2.3	3.11	3.01	8.34	8.07333	7.4	2.80667	------	------	------	------	KXJ75495.1	hypothetical protein RP20_CCG011613 [Aedes albopictus]	PF14799.6	FAM195	FAM195 family
LOC109414450	protein yellow	12.71	15.42	6.05	22.17	20.15	21.7	6.89	7.19	35.74	3.48	2.53	4.38	11.3933	21.34	16.6067	3.46333	------	------	------	------	XP_019932488.1	PREDICTED: protein yellow-like [Aedes albopictus]	PF03022.16	MRJP	Major royal jelly protein
LOC109414597	S-phase kinase-associated protein 2	2.03	1.13	1.51	3.8	3.3	3.26	2.37	1.67	1.06	0.27	0.48	0.51	1.55667	3.45333	1.7	0.42	K03875	SKP2, FBXL1	map04110;map05203;map05200;map05169;map04068;map04120;map04150;map05222	Cell cycle;Viral carcinogenesis;Pathways in cancer;Epstein-Barr virus infection;FoxO signaling pathway;Ubiquitin mediated proteolysis;mTOR signaling pathway;Small cell lung cancer	XP_019555591.1	PREDICTED: S-phase kinase-associated protein 2-like [Aedes albopictus]	PF12937.7;PF00646.33;PF12799.7	F-box-like;F-box;LRR_4	F-box-like;F-box domain;Leucine Rich repeats
LOC109414687	-	1.98	1.29	0.38	1.05	0.91	0.81	0.76	0.69	4.74	0.35	0.14	0.24	1.21667	0.923333	2.06333	0.243333	K20819	BORCS5, LOH12CR1	------	------	XP_019544063.1	PREDICTED: uncharacterized protein LOC109414687 [Aedes albopictus]	------	------	------
LOC109414818	UDP-glucuronosyltransferase 2C1-like	3.59	4.68	1.45	7.99	5.53	8.71	1.69	2.52	8.01	0.14	0.16	0.29	3.24	7.41	4.07333	0.196667	------	------	------	------	XP_019547743.1	PREDICTED: UDP-glucuronosyltransferase 2C1-like [Aedes albopictus]	PF00201.18;PF04101.16;PF13528.6	UDPGT;Glyco_tran_28_C;Glyco_trans_1_3	UDP-glucoronosyl and UDP-glucosyl transferase;Glycosyltransferase family 28 C-terminal domain;Glycosyl transferase family 1
LOC109414884	uncharacterized LOC109414884	4.69	5.57	4.54	2.92	1.89	2.86	5.07	4.27	1.92	0	0.8	0.11	4.93333	2.55667	3.75333	0.303333	------	------	------	------	------	------	------	------	------
LOC109415214	pancreatic triacylglycerol lipase-like	5.8	8.75	6.27	10.77	8.04	9.1	6.26	6.61	8.39	2.01	2.5	3.38	6.94	9.30333	7.08667	2.63	------	------	------	------	XP_019544647.1	PREDICTED: pancreatic triacylglycerol lipase-like [Aedes albopictus]	PF00151.19	Lipase	Lipase
LOC109415276	keratinocyte-associated transmembrane protein 2-like	2.96	4.31	2.91	5.17	5.49	3.94	3.65	3.55	1.33	0.35	0.7	0.67	3.39333	4.86667	2.84333	0.573333	------	------	------	------	XP_019537093.1	PREDICTED: uncharacterized protein LOC109408281 [Aedes albopictus]	PF17818.1	KCT2	Keratinocyte-associated gene product
LOC109415352	nose resistant to fluoxetine protein 6-like	15.34	15.19	4.91	12.16	16.19	13.96	10.95	10.5	6.08	2.14	3.91	4.03	11.8133	14.1033	9.17667	3.36	------	------	------	------	XP_019554140.1	PREDICTED: nose resistant to fluoxetine protein 6-like [Aedes albopictus]	PF01757.22	Acyl_transf_3	Acyltransferase family
LOC109415391	ABC transporter G family member 20-like, transcript variant X3	3.1	2.18	1.06	2.91	3.87	3	3.15	3.19	7.43	0.46	0.81	0.88	2.11333	3.26	4.59	0.716667	------	------	------	------	XP_019540395.1	PREDICTED: ABC transporter G family member 20-like [Aedes albopictus]	PF01061.24;PF12698.7;PF00005.27;PF13304.6;PF12679.7	ABC2_membrane;ABC2_membrane_3;ABC_tran;AAA_21;ABC2_membrane_2	ABC-2 type transporter;ABC-2 family transporter protein;ABC transporter;AAA domain, putative AbiEii toxin, Type IV TA system;ABC-2 family transporter protein
LOC109415965	poly(U)-specific endoribonuclease homolog, transcript variant X2	68.49	87.65	32.81	87.17	76.23	74.27	61.81	88.85	84.02	24.3	21.26	32.8	62.9833	79.2233	78.2267	26.12	K14648	ENDOU, PP11	------	------	KXJ76466.1	hypothetical protein RP20_CCG009615 [Aedes albopictus]	PF09412.10;PF09849.9	XendoU;DUF2076	Endoribonuclease XendoU;Uncharacterized protein conserved in bacteria
LOC109416022	pregnancy zone protein-like	7.8	9.03	2.77	8.44	6.55	5.23	1.93	2.13	6.03	0.88	0.69	1.28	6.53333	6.74	3.36333	0.95	K06530	CD109	------	------	XP_019545534.1	PREDICTED: pregnancy zone protein-like [Aedes albopictus]	PF07678.14;PF00207.22;PF01835.19;PF07703.14;PF07677.14;PF17789.1;PF17791.1;PF02369.16	TED_complement;A2M;MG2;A2M_BRD;A2M_recep;MG4;MG3;Big_1	A-macroglobulin TED domain;Alpha-2-macroglobulin family;MG2 domain;Alpha-2-macroglobulin bait region domain;A-macroglobulin receptor binding domain;Macroglobulin domain MG4;Macroglobulin domain MG3;Bacterial Ig-like domain
LOC109416023	serine protease easter-like	7.29	9.83	5.53	11.53	6.21	14.93	13.88	4.09	7.07	3.04	2.6	1.95	7.55	10.89	8.34667	2.53	------	------	------	------	XP_019544268.1	PREDICTED: serine protease easter-like [Aedes albopictus]	PF00089.26;PF12032.8;PF13365.6	Trypsin;CLIP;Trypsin_2	Trypsin;Regulatory CLIP domain of proteinases;Trypsin-like peptidase domain
LOC109416027	-	46.06	54.72	29.58	59.73	43.4	49.13	50.79	60	137.84	18.74	10.69	19.52	43.4533	50.7533	82.8767	16.3167	------	------	------	------	KXJ72916.1	hypothetical protein RP20_CCG016960 [Aedes albopictus]	------	------	------
LOC109416038	serine protease 7-like	13.34	13.79	13.54	15.14	10.77	13.8	14.72	16.04	11.32	4.3	4.08	4.73	13.5567	13.2367	14.0267	4.37	------	------	------	------	XP_019544300.1	PREDICTED: serine protease 7-like [Aedes albopictus]	PF00089.26;PF09342.11;PF03761.15;PF13365.6	Trypsin;DUF1986;DUF316;Trypsin_2	Trypsin;Domain of unknown function;Chymotrypsin family Peptidase-S1;Trypsin-like peptidase domain
LOC109416107	serine protease grass-like	8.61	21.75	1.76	12.67	7	6.04	6.57	8.74	19.72	1.46	0.98	2.4	10.7067	8.57	11.6767	1.61333	K20673	GRASS	map04624	Toll and Imd signaling pathway	XP_019531206.1	PREDICTED: serine protease 7-like [Aedes albopictus]	PF00089.26	Trypsin	Trypsin
LOC109416411	60S ribosomal protein L17-like	38.73	134.64	176.27	525.03	37.4	673.04	1110.9	137.23	178.65	29.67	35.51	36.04	116.547	411.823	475.593	33.74	K02880	RP-L17e, RPL17	map03010	Ribosome	XP_019546021.1	PREDICTED: 60S ribosomal protein L17-like [Aedes albopictus]	PF00237.19	Ribosomal_L22	Ribosomal protein L22p/L17e
LOC109416446	uncharacterized LOC109416446, transcript variant X1	2.61	1.46	1.02	1.94	1.7	0.73	1.41	0.69	0.35	0	0.09	0	1.69667	1.45667	0.816667	0.03	------	------	------	------	KXJ72338.1	hypothetical protein RP20_CCG018335 [Aedes albopictus]	------	------	------
LOC109416521	collagenase-like	5.31	7.72	4.7	29.96	27.25	50.26	7.87	10.02	12.49	1.81	2	2.48	5.91	35.8233	10.1267	2.09667	------	------	------	------	XP_019526462.1	PREDICTED: collagenase [Aedes albopictus]	PF00089.26	Trypsin	Trypsin
LOC109416526	microsomal triglyceride transfer protein large subunit	11.65	18.08	13.68	13.9	10.9	10.96	17.14	17.13	7.66	4.5	3.08	4.31	14.47	11.92	13.9767	3.96333	K14463	MTTP, MTP	map04975	Fat digestion and absorption	XP_019546142.1	PREDICTED: microsomal triglyceride transfer protein large subunit [Aedes albopictus]	PF01347.22	Vitellogenin_N	Lipoprotein amino terminal region
LOC109416626	fasciculation and elongation protein zeta-2-like	7.45	10.99	3.18	5.73	5.47	6.77	7.48	10.18	12.13	0.44	2.93	2.1	7.20667	5.99	9.93	1.82333	------	------	------	------	XP_019546241.1	PREDICTED: fasciculation and elongation protein zeta-2-like [Aedes albopictus]	PF07763.13	FEZ	FEZ-like protein
LOC109416766	-	0.62	0.64	0.07	0.46	0.47	0.23	0.13	0.15	1.27	0.03	0.02	0.04	0.443333	0.386667	0.516667	0.03	------	------	------	------	KXJ84236.1	hypothetical protein RP20_CCG015218 [Aedes albopictus]	------	------	------
LOC109417369	uncharacterized LOC109417369	40.09	38.12	10.22	50.1	48.32	32.76	24.61	25	117.39	5.95	5.01	7.03	29.4767	43.7267	55.6667	5.99667	------	------	------	------	KXJ80517.1	hypothetical protein RP20_CCG023926 [Aedes albopictus]	PF01607.24	CBM_14	Chitin binding Peritrophin-A domain
LOC109417541	protein cornichon	7.15	11.94	11.14	15.07	16.24	15.67	15.15	18.91	11.36	1.02	0.79	1.83	10.0767	15.66	15.14	1.21333	K20368	CNIH, ERV14	------	------	XP_001652686.1	protein cornichon [Aedes aegypti]	PF03311.14	Cornichon	Cornichon protein
LOC109417552	abhydrolase domain-containing protein 2	3.05	3.19	5.56	3.33	3.72	3.37	3.58	4.35	1.68	1.04	1.62	1	3.93333	3.47333	3.20333	1.22	K13697	ABHD2	------	------	XP_019931933.1	PREDICTED: abhydrolase domain-containing protein 2-like [Aedes albopictus]	PF00561.20;PF12146.8	Abhydrolase_1;Hydrolase_4	alpha/beta hydrolase fold;Serine aminopeptidase, S33
LOC109417694	glutathione S-transferase 1-like	18.94	7.14	1.67	4.92	3.34	1.56	1.15	3.03	6.96	0	0	0	9.25	3.27333	3.71333	0	K00799	GST, gst	map00480;map05204;map00983;map00982;map00980;map05200;map05418;map05225;map04212;map01524	Glutathione metabolism;Chemical carcinogenesis;Drug metabolism - other enzymes;Drug metabolism - cytochrome P450;Metabolism of xenobiotics by cytochrome P450;Pathways in cancer;Fluid shear stress and atherosclerosis;Hepatocellular carcinoma;Longevity regulating pathway - worm;Platinum drug resistance	KXJ72418.1	hypothetical protein RP20_CCG018086 [Aedes albopictus]	PF13417.6;PF02798.20;PF13409.6;PF00043.25;PF14497.6	GST_N_3;GST_N;GST_N_2;GST_C;GST_C_3	Glutathione S-transferase, N-terminal domain;Glutathione S-transferase, N-terminal domain;Glutathione S-transferase, N-terminal domain;Glutathione S-transferase, C-terminal domain;Glutathione S-transferase, C-terminal domain
LOC109417695	glutathione S-transferase 1-like	10.96	8.92	14.45	7.77	6	3.89	15.33	13.98	5.87	0.16	0.28	0.18	11.4433	5.88667	11.7267	0.206667	K00799	GST, gst	map00480;map05204;map00983;map00982;map00980;map05200;map05418;map05225;map04212;map01524	Glutathione metabolism;Chemical carcinogenesis;Drug metabolism - other enzymes;Drug metabolism - cytochrome P450;Metabolism of xenobiotics by cytochrome P450;Pathways in cancer;Fluid shear stress and atherosclerosis;Hepatocellular carcinoma;Longevity regulating pathway - worm;Platinum drug resistance	KXJ62424.1	hypothetical protein RP20_CCG010237 [Aedes albopictus]	PF13417.6;PF02798.20;PF13409.6;PF14497.6;PF00043.25;PF13410.6	GST_N_3;GST_N;GST_N_2;GST_C_3;GST_C;GST_C_2	Glutathione S-transferase, N-terminal domain;Glutathione S-transferase, N-terminal domain;Glutathione S-transferase, N-terminal domain;Glutathione S-transferase, C-terminal domain;Glutathione S-transferase, C-terminal domain;Glutathione S-transferase, C-terminal domain
LOC109417703	collagen alpha-1(IV) chain, transcript variant X4	13.33	13.63	2.56	6.72	8.07	7.87	11.62	12.49	33.85	3.38	2.39	3.19	9.84	7.55333	19.32	2.98667	K06237	COL4A	map05165;map04510;map05146;map04512;map05200;map04974;map04933;map04926;map04151;map05222	Human papillomavirus infection;Focal adhesion;Amoebiasis;ECM-receptor interaction;Pathways in cancer;Protein digestion and absorption;AGE-RAGE signaling pathway in diabetic complications;Relaxin signaling pathway;PI3K-Akt signaling pathway;Small cell lung cancer	KXJ71650.1	hypothetical protein RP20_CCG020089 [Aedes albopictus]	PF01391.18;PF01413.19	Collagen;C4	Collagen triple helix repeat;C-terminal tandem repeated domain in type 4 procollagen
LOC109417707	thioredoxin reductase-like selenoprotein T homolog CG3887	7.29	10.07	7.82	7.01	6.11	4.17	7.85	10.04	6.03	0.18	0.31	1.04	8.39333	5.76333	7.97333	0.51	K22366	SELENOT	------	------	XP_019547755.1	PREDICTED: selT-like protein [Aedes albopictus]	PF10262.9	Rdx	Rdx family
LOC109417729	calcineurin B homologous protein 1	34.84	32.58	24.31	42.43	67.76	42.16	55.47	66.86	92.23	11.08	12.72	16.29	30.5767	50.7833	71.52	13.3633	K17610	CHP, CHP1	------	------	XP_019547389.1	PREDICTED: calcineurin B homologous protein 1 [Aedes albopictus]	PF13499.6;PF13405.6;PF00036.32;PF13833.6	EF-hand_7;EF-hand_6;EF-hand_1;EF-hand_8	EF-hand domain pair;EF-hand domain;EF hand;EF-hand domain pair
LOC109417753	TBP-related factor	1.27	2.02	2.4	4.01	4.2	5.44	4.07	2.43	2.6	0.17	0.39	0.38	1.89667	4.55	3.03333	0.313333	K03120	TBP, tbp	map05166;map05165;map05203;map03022;map05016;map05017	Human T-cell leukemia virus 1 infection;Human papillomavirus infection;Viral carcinogenesis;Basal transcription factors;Huntington disease;Spinocerebellar ataxia	XP_019547425.1	PREDICTED: TBP-related factor [Aedes albopictus]	PF00352.21	TBP	Transcription factor TFIID
LOC109417762	gastrula zinc finger protein 5-1-like, transcript variant X1	0.68	0.67	0.44	0.63	0.51	1.42	0.66	0.77	1.73	0.11	0.03	0.18	0.596667	0.853333	1.05333	0.106667	------	------	------	------	XP_019547449.1	PREDICTED: zinc finger protein 662-like [Aedes albopictus]	PF13465.6;PF07776.15;PF00096.26;PF13894.6	zf-H2C2_2;zf-AD;zf-C2H2;zf-C2H2_4	Zinc-finger double domain;Zinc-finger associated domain;Zinc finger, C2H2 type;C2H2-type zinc finger
LOC109417765	ER lumen protein-retaining receptor	9	8.95	10.34	10.32	11.43	11.46	10.36	12.1	8.73	1.23	3.91	5.44	9.43	11.07	10.3967	3.52667	K10949	KDELR	map05110	Vibrio cholerae infection	XP_019547453.1	PREDICTED: ER lumen protein-retaining receptor [Aedes albopictus]	PF00810.18	ER_lumen_recept	ER lumen protein retaining receptor
LOC109417801	uncharacterized LOC109417801	1.03	0.57	0.32	1.18	3.28	2.89	0.78	1.07	1.71	0.01	0	0	0.64	2.45	1.18667	0.003333	------	------	------	------	XP_019557838.1	PREDICTED: uncharacterized protein LOC109426758 [Aedes albopictus]	------	------	------
LOC109417854	probable 3-hydroxyisobutyrate dehydrogenase, mitochondrial	11.3	20.26	11.15	12.13	12.46	13.78	17.93	15.26	23.48	5.22	4.8	5.24	14.2367	12.79	18.89	5.08667	K00020	HIBADH, mmsB	map00280	Valine, leucine and isoleucine degradation	XP_019547577.1	PREDICTED: probable 3-hydroxyisobutyrate dehydrogenase, mitochondrial [Aedes albopictus]	PF03446.15;PF14833.6	NAD_binding_2;NAD_binding_11	NAD binding domain of 6-phosphogluconate dehydrogenase;NAD-binding of NADP-dependent 3-hydroxyisobutyrate dehydrogenase
LOC109418034	-	29.74	25.11	14.25	27.01	27.64	30.76	17.92	30.99	52.36	6.46	10.87	9.97	23.0333	28.47	33.7567	9.1	------	------	------	------	XP_019544200.1	PREDICTED: UDP-glucuronosyltransferase 1-8-like [Aedes albopictus]	------	------	------
LOC109418105	uncharacterized LOC109418105	0.53	0.57	0.38	0.86	1.2	0.45	1.03	1.17	1.02	0.11	0.13	0.16	0.493333	0.836667	1.07333	0.133333	------	------	------	------	XP_019547837.1	PREDICTED: uncharacterized protein LOC109418105 [Aedes albopictus]	PF12796.7;PF13637.6;PF13857.6;PF13606.6	Ank_2;Ank_4;Ank_5;Ank_3	Ankyrin repeats;Ankyrin repeats;Ankyrin repeats;Ankyrin repeat
LOC109418122	acyl-CoA-binding protein homolog	372.23	349.3	70.56	359.4	338.2	285.22	278.05	257.77	1103.43	78.19	73.86	96.96	264.03	327.607	546.417	83.0033	------	------	------	------	XP_019542230.1	PREDICTED: acyl-CoA-binding protein homolog [Aedes albopictus]	PF00887.19	ACBP	Acyl CoA binding protein
LOC109418170	uncharacterized LOC109418170	8.37	4.15	8.41	4.98	6.94	6.01	6.74	9.04	5.51	0.72	0.93	1.05	6.97667	5.97667	7.09667	0.9	------	------	------	------	XP_019559257.1	PREDICTED: uncharacterized protein LOC109428046 [Aedes albopictus]	------	------	------
LOC109418183	-	12.39	14.2	24.09	15.25	23.92	20.47	11.12	17.92	4.94	0.57	1.25	2.04	16.8933	19.88	11.3267	1.28667	K00799	GST, gst	map00480;map05204;map00983;map00982;map00980;map05200;map05418;map05225;map04212;map01524	Glutathione metabolism;Chemical carcinogenesis;Drug metabolism - other enzymes;Drug metabolism - cytochrome P450;Metabolism of xenobiotics by cytochrome P450;Pathways in cancer;Fluid shear stress and atherosclerosis;Hepatocellular carcinoma;Longevity regulating pathway - worm;Platinum drug resistance	XP_019544023.1	PREDICTED: glutathione S-transferase 1 isoform X2 [Aedes albopictus]	------	------	------
LOC109418207	collagen alpha-5(IV) chain-like	3.82	5	0.8	3.76	3.3	1.92	2.33	2.83	8.8	0.91	0.59	1.06	3.20667	2.99333	4.65333	0.853333	K06237	COL4A	map05165;map04510;map05146;map04512;map05200;map04974;map04933;map04926;map04151;map05222	Human papillomavirus infection;Focal adhesion;Amoebiasis;ECM-receptor interaction;Pathways in cancer;Protein digestion and absorption;AGE-RAGE signaling pathway in diabetic complications;Relaxin signaling pathway;PI3K-Akt signaling pathway;Small cell lung cancer	XP_019547945.1	PREDICTED: collagen alpha-1(IV) chain-like [Aedes albopictus]	PF01391.18;PF01413.19	Collagen;C4	Collagen triple helix repeat;C-terminal tandem repeated domain in type 4 procollagen
LOC109418405	actin-binding Rho-activating protein-like, transcript variant X1	52.3	40.16	5.42	21.35	25.71	33.12	21.8	24.56	56.63	8.94	4.85	9.76	32.6267	26.7267	34.33	7.85	------	------	------	------	XP_003435860.1	AGAP001515-PB [Anopheles gambiae str. PEST]	------	------	------
LOC109418506	WAP, Kazal, immunoglobulin, Kunitz and NTR domain-containing protein 2-like	76.23	131.59	24.12	120.28	120.45	128.19	68.64	134.55	304.23	26.4	23.44	29.28	77.3133	122.973	169.14	26.3733	------	------	------	------	XP_019542292.1	PREDICTED: uncharacterized protein LOC109413079 [Aedes albopictus]	PF00095.21	WAP	WAP-type
LOC109418540	probable very-long-chain enoyl-CoA reductase art-1	27.26	28.27	25.69	34.76	37.86	35.38	27.82	32.59	23.86	6.21	14.46	13.95	27.0733	36	28.09	11.54	K10258	TER, TSC13, CER10	map01040;map00062	Biosynthesis of unsaturated fatty acids;Fatty acid elongation	XP_019542358.1	PREDICTED: probable very-long-chain enoyl-CoA reductase art-1 [Aedes albopictus]	PF02544.16;PF00240.23	Steroid_dh;ubiquitin	3-oxo-5-alpha-steroid 4-dehydrogenase;Ubiquitin family
LOC109418971	5,10-methylenetetrahydrofolate reductase-like	7.85	7.95	5.61	7.8	8.6	9.56	8.87	11.18	14	3.32	2.35	5.12	7.13667	8.65333	11.35	3.59667	K00297	metF, MTHFR	map01523;map00670	Antifolate resistance;One carbon pool by folate	XP_019548740.1	PREDICTED: uncharacterized protein LOC109418971 [Aedes albopictus]	PF02219.17	MTHFR	Methylenetetrahydrofolate reductase
LOC109419189	scoloptoxin SSD976-like	29.24	17.03	5.5	38.68	25.1	33.11	22.18	48.98	102.62	3.03	2.79	3.35	17.2567	32.2967	57.9267	3.05667	------	------	------	------	XP_019548939.1	PREDICTED: venom allergen 5-like [Aedes albopictus]	PF00188.26	CAP	Cysteine-rich secretory protein family
LOC109419197	-	20.55	34.25	11.81	25.06	27.42	21.09	25.11	24.55	23.18	7.75	8.63	11.42	22.2033	24.5233	24.28	9.26667	K14648	ENDOU, PP11	------	------	XP_019548948.1	PREDICTED: poly(U)-specific endoribonuclease homolog [Aedes albopictus]	------	------	------
LOC109419330	uncharacterized LOC109419330	61.08	41	28.62	33.36	18.13	40.19	64.63	59.52	163.17	1.69	1.26	3.06	43.5667	30.56	95.7733	2.00333	------	------	------	------	XP_019537354.1	PREDICTED: uncharacterized protein LOC109408471 [Aedes albopictus]	PF15880.5	NDUFV3	NADH dehydrogenase [ubiquinone] flavoprotein 3, mitochondrial
LOC109419517	coiled-coil domain-containing protein 43	13.22	12.16	12.4	15.46	16.93	13.81	20.54	20.14	8.11	3.28	5.61	7.12	12.5933	15.4	16.2633	5.33667	------	------	------	------	XP_019538298.1	PREDICTED: coiled-coil domain-containing protein 43-like [Aedes albopictus]	------	------	------
LOC109419518	uncharacterized protein DDB_G0283357	1.6	1.81	1.1	1.28	1.61	1.41	1.33	1.03	1.01	0.25	0.45	0.45	1.50333	1.43333	1.12333	0.383333	------	------	------	------	XP_019538352.1	PREDICTED: probable serine/threonine-protein kinase clkA [Aedes albopictus]	------	------	------
LOC109419760	-	2.23	2.95	0.99	1.69	3.47	2.73	2.55	2.36	1.17	0.31	0	0.24	2.05667	2.63	2.02667	0.183333	------	------	------	------	XP_019549583.1	PREDICTED: uncharacterized protein LOC109419760 [Aedes albopictus]	------	------	------
LOC109419787	sodium-coupled monocarboxylate transporter 1-like, transcript variant X1	3.37	3.61	0.92	1.62	2.89	1.94	1.9	3.12	15.03	0.64	0.93	0.78	2.63333	2.15	6.68333	0.783333	K14388	SLC5A8_12, SMCT	------	------	XP_019556114.1	PREDICTED: sodium-coupled monocarboxylate transporter 1-like isoform X1 [Aedes albopictus]	PF00474.17	SSF	Sodiu
LOC109419895	uncharacterized LOC109419895	0.99	1.02	1.84	1.75	0.84	1.08	4.39	1.5	0.39	0.24	0.27	0.15	1.28333	1.22333	2.09333	0.22	------	------	------	------	XP_019549725.1	PREDICTED: uncharacterized protein LOC109419895 [Aedes albopictus]	------	------	------
LOC109419909	-	2.32	2.07	1.42	2.44	2.57	2.92	3.12	4.93	6.42	0.41	0.43	0.71	1.93667	2.64333	4.82333	0.516667	K15001	CYP4	------	------	XP_019550728.1	PREDICTED: cytochrome P450 4d1-like [Aedes albopictus]	------	------	------
LOC109419950	39S ribosomal protein L28, mitochondrial	72.65	72.65	45.14	55.14	48.32	47.81	58.63	69.08	118.83	11.65	19.44	23.19	63.48	50.4233	82.18	18.0933	K02902	RP-L28, MRPL28, rpmB	map03010	Ribosome	KXJ68532.1	hypothetical protein RP20_CCG002862 [Aedes albopictus]	------	------	------
LOC109420055	uncharacterized LOC109420055, transcript variant X1	201.29	257.19	80.21	210.26	164.27	230.49	172.43	120.76	742.44	74.88	46.29	76.59	179.563	201.673	345.21	65.92	------	------	------	------	XP_019549901.1	PREDICTED: uncharacterized protein LOC109420055 isoform X1 [Aedes albopictus]	------	------	------
LOC109420459	3-oxoacyl-[acyl-carrier-protein] reductase FabG	11.13	11.71	9.78	15.31	16.71	12.03	11.97	11.51	34.01	3.38	3.77	6.82	10.8733	14.6833	19.1633	4.65667	------	------	------	------	XP_019540912.1	PREDICTED: uncharacterized protein LOC109411758 [Aedes albopictus]	PF13561.6;PF00106.25;PF08659.10	adh_short_C2;adh_short;KR	Enoyl;short chain dehydrogenase;KR domain
LOC109420592	proliferating cell nuclear antigen-like	0.51	0.16	1.81	2.64	1.33	3.81	6.29	2.91	4.32	0	0	0	0.826667	2.59333	4.50667	0	K04802	PCNA	map04110;map05161;map03430;map03420;map03410;map03030;map04530	Cell cycle;Hepatitis B;Mismatch repair;Nucleotide excision repair;Base excision repair;DNA replication;Tight junction	XP_019550501.1	PREDICTED: proliferating cell nuclear antigen-like [Aedes albopictus]	PF00705.18;PF02747.15;PF02144.16;PF04139.13	PCNA_N;PCNA_C;Rad1;Rad9	Proliferating cell nuclear antigen, N-terminal domain;Proliferating cell nuclear antigen, C-terminal domain;Repair protein Rad1/Rec1/Rad17;Rad9
LOC109420622	CD109 antigen-like, transcript variant X1	1.55	2.56	0.45	1.3	1.33	0.76	1.37	1.11	2.82	0.19	0.15	0.38	1.52	1.13	1.76667	0.24	K06530	CD109	------	------	XP_019546788.1	PREDICTED: CD109 antigen-like isoform X2 [Aedes albopictus]	PF07678.14;PF07703.14;PF00207.22;PF01835.19;PF17789.1;PF17791.1;PF16583.5;PF13243.6	TED_complement;A2M_BRD;A2M;MG2;MG4;MG3;ZirS_C;SQHop_cyclase_C	A-macroglobulin TED domain;Alpha-2-macroglobulin bait region domain;Alpha-2-macroglobulin family;MG2 domain;Macroglobulin domain MG4;Macroglobulin domain MG3;Zinc-regulated secreted antivirulence protein C-terminal domain;Squalene-hopene cyclase C-terminal domain
LOC109420683	fibroin heavy chain	9.56	12.22	9.05	34.05	27.18	27.45	30.39	38.04	19.83	1.38	2.18	2.21	10.2767	29.56	29.42	1.92333	------	------	------	------	KXJ83457.1	hypothetical protein RP20_CCG006395 [Aedes albopictus]	------	------	------
LOC109420733	CD109 antigen-like	12.39	12.59	7.44	21.82	33.7	14.75	17.79	31.14	11.75	2.06	1.74	3.65	10.8067	23.4233	20.2267	2.48333	K06530	CD109	------	------	XP_019550737.1	PREDICTED: CD109 antigen-like isoform X1 [Aedes albopictus]	PF07678.14;PF07703.14;PF00207.22;PF07677.14;PF01835.19;PF17791.1;PF17789.1	TED_complement;A2M_BRD;A2M;A2M_recep;MG2;MG3;MG4	A-macroglobulin TED domain;Alpha-2-macroglobulin bait region domain;Alpha-2-macroglobulin family;A-macroglobulin receptor binding domain;MG2 domain;Macroglobulin domain MG3;Macroglobulin domain MG4
LOC109420808	bestrophin-2-like, transcript variant X1	13.42	8.52	1.08	6.38	2.65	3.19	5.47	1.62	3.18	1.91	12.46	2.13	7.67333	4.07333	3.42333	5.5	K22204	BEST	------	------	XP_019541668.1	PREDICTED: bestrophin-2 [Aedes albopictus]	PF01062.21	Bestrophin	Bestrophin, RFP-TM, chloride channel
LOC109421020	-	3.02	2.32	2.94	4.56	4.67	3.55	4.28	3.73	3.59	0.42	0.12	0	2.76	4.26	3.86667	0.18	K13124	MORG1	------	------	KXJ69008.1	hypothetical protein RP20_CCG000537 [Aedes albopictus]	------	------	------
LOC109421022	UDP-N-acetylglucosamine--dolichyl-phosphate N-acetylglucosaminephosphotransferase-like	10.43	13.91	19.33	14.03	20.05	12.18	23.12	21.95	12.31	2.53	4.37	4.17	14.5567	15.42	19.1267	3.69	K01001	ALG7	map00510	N-Glycan biosynthesis	XP_019560271.1	PREDICTED: UDP-N-acetylglucosamine--dolichyl-phosphate N-acetylglucosaminephosphotransferase-like [Aedes albopictus]	PF00953.21	Glycos_transf_4	Glycosyl transferase family 4
LOC109421025	-	1.25	1.79	2.74	2.13	1.95	1.02	0.96	0.72	1.09	0	0	0	1.92667	1.7	0.923333	0	K12735	PPIL4	------	------	KXJ73541.1	hypothetical protein RP20_CCG015580 [Aedes albopictus]	------	------	------
LOC109421124	ferritin subunit-like, transcript variant X1	235.35	206.03	264.04	614.1	468.04	375.71	67.34	29.58	54.86	11.87	25.25	20.02	235.14	485.95	50.5933	19.0467	K00522	FTH1	map04978;map04217;map04216	Mineral absorption;Necroptosis;Ferroptosis	XP_019537757.1	PREDICTED: ferritin subunit [Aedes albopictus]	PF00210.24	Ferritin	Ferritin-like domain
LOC109421134	microfibril-associated glycoprotein 4-like	10.32	4.61	3.28	10.61	8.33	8.41	3.78	5.69	5.62	1.16	0.87	2.13	6.07	9.11667	5.03	1.38667	------	------	------	------	KXJ84157.1	hypothetical protein RP20_CCG018059 [Aedes albopictus]	PF00147.18	Fibrinogen_C	Fibrinogen beta and gamma chains, C-terminal globular domain
LOC109421248	probable 4-coumarate--CoA ligase 1	4.67	3.42	2.36	4.64	7.73	6.83	8.24	8.14	37.33	0.87	1.77	1.2	3.48333	6.4	17.9033	1.28	------	------	------	------	XP_019551279.1	PREDICTED: 4-coumarate--CoA ligase 1-like [Aedes albopictus]	PF00501.28;PF13193.6	AMP-binding;AMP-binding_C	AMP-binding enzyme;AMP-binding enzyme C-terminal domain
LOC109421258	fibrillin-2-like	3.64	5.23	1.13	7.84	7.36	9.98	5.31	5.04	10.86	0.48	0.99	1.17	3.33333	8.39333	7.07	0.88	------	------	------	------	XP_019551288.1	PREDICTED: LOW QUALITY PROTEIN: fibrillin-2-like [Aedes albopictus]	PF02363.19	C_tripleX	Cysteine rich repeat
LOC109421451	phosphorylated adapter RNA export protein-like, transcript variant X1	2.56	2.41	5.95	7.23	8.26	8.47	9.13	8.68	3.76	0	0.25	0	3.64	7.98667	7.19	0.083333	K14291	PHAX	map03013	RNA transport	XP_019551488.1	PREDICTED: phosphorylated adapter RNA export protein-like isoform X1 [Aedes albopictus]	PF10258.9	RNA_GG_bind	PHAX RNA-binding domain
LOC109421452	ejaculatory bulb-specific protein 3-like, transcript variant X1	213.85	289.48	79.65	389.82	335.79	286.08	148.94	238.35	448.99	75.18	54.63	88.16	194.327	337.23	278.76	72.6567	------	------	------	------	XP_019551491.1	PREDICTED: ejaculatory bulb-specific protein 3-like [Aedes albopictus]	PF03392.13	OS-D	Insect pheromone-binding family, A10/OS-D
LOC109421620	sodium- and chloride-dependent GABA transporter 1-like	6.51	7.41	1.87	4.55	6.9	5.84	4.27	6.63	13.8	1.38	1.37	1.38	5.26333	5.76333	8.23333	1.37667	K05034	SLC6A1, GAT1	map04727;map04721	GABAergic synapse;Synaptic vesicle cycle	XP_019538149.1	PREDICTED: sodium- and chloride-dependent GABA transporter 1-like [Aedes albopictus]	PF00209.18	SNF	Sodiu
LOC109421738	ATP-binding cassette sub-family E member 1	64.56	68.38	86.62	105.26	82.77	76.47	72.48	65.36	42.78	14.52	31.75	32.38	73.1867	88.1667	60.2067	26.2167	K06174	ABCE1, Rli1	------	------	XP_001660605.1	ATP-binding cassette sub-family E member 1 [Aedes aegypti]	PF00005.27;PF04068.15;PF02463.19;PF00037.27;PF13401.6;PF12837.7;PF13187.6;PF12838.7	ABC_tran;RLI;SMC_N;Fer4;AAA_22;Fer4_6;Fer4_9;Fer4_7	ABC transporter;Possible Fer4-like domain in RNase L inhibitor, RLI;RecF/RecN/SMC N terminal domain;4Fe-4S binding domain;AAA domain;4Fe-4S binding domain;4Fe-4S dicluster domain;4Fe-4S dicluster domain
LOC109421763	angiopoietin-related protein 7-like	1.61	3.99	0.1	0.78	0.67	0.56	2.12	0.12	2.8	0	0	0.12	1.9	0.67	1.68	0.04	------	------	------	------	XP_019551842.1	PREDICTED: angiopoietin-related protein 7-like [Aedes albopictus]	PF00147.18	Fibrinogen_C	Fibrinogen beta and gamma chains, C-terminal globular domain
LOC109421864	putative uncharacterized protein DDB_G0282133, transcript variant X1	0.98	0.83	0.96	1.07	1.39	1.19	1.18	1.22	0.42	0.29	0.16	0.22	0.923333	1.21667	0.94	0.223333	------	------	------	------	XP_019543082.1	PREDICTED: putative uncharacterized protein DDB_G0293878 isoform X6 [Aedes albopictus]	PF12796.7;PF13637.6;PF13857.6;PF00023.30;PF13606.6	Ank_2;Ank_4;Ank_5;Ank;Ank_3	Ankyrin repeats;Ankyrin repeats;Ankyrin repeats;Ankyrin repeat;Ankyrin repeat
LOC109421918	proteasome-associated protein ECM29 homolog	3.47	3.16	4.75	3.03	2.8	1.95	4.24	3.96	3.33	0.66	1.14	0.96	3.79333	2.59333	3.84333	0.92	K11886	ECM29	------	------	XP_019552043.1	PREDICTED: proteasome-associated protein ECM29 homolog [Aedes albopictus]	PF13001.7	Ecm29	Proteasome stabiliser
LOC109422096	otoferlin-like	0.18	0.22	0.03	0.14	0.32	0.16	0.09	0.06	0.16	0	0	0.01	0.143333	0.206667	0.103333	0.003333	K19949	OTOF	------	------	XP_019552274.1	PREDICTED: otoferlin-like [Aedes albopictus]	PF00168.30;PF16165.5;PF08150.12;PF08151.12	C2;Ferlin_C;FerB;FerI	C2 domain;Ferlin C-terminus;FerB;FerI
LOC109422098	uncharacterized LOC109422098	1.33	0.31	1.96	1.75	2.83	0.86	1.64	1.11	0.18	0	0	0.13	1.2	1.81333	0.976667	0.043333	K20315	ARHGAP21_23	------	------	XP_019552275.1	PREDICTED: uncharacterized protein LOC109422098 [Aedes albopictus]	------	------	------
LOC109422155	-	2.92	3.85	2.28	3.26	2.4	4.07	3.58	1.98	11.06	0	0	0.4	3.01667	3.24333	5.54	0.133333	K00799	GST, gst	map00480;map05204;map00983;map00982;map00980;map05200;map05418;map05225;map04212;map01524	Glutathione metabolism;Chemical carcinogenesis;Drug metabolism - other enzymes;Drug metabolism - cytochrome P450;Metabolism of xenobiotics by cytochrome P450;Pathways in cancer;Fluid shear stress and atherosclerosis;Hepatocellular carcinoma;Longevity regulating pathway - worm;Platinum drug resistance	KXJ75704.1	hypothetical protein RP20_CCG011234 [Aedes albopictus]	------	------	------
LOC109422157	ubiquitin carboxyl-terminal hydrolase 16	5.53	4	11.82	7.74	9.75	7.16	9.75	7.72	1.65	0.33	0.28	1.94	7.11667	8.21667	6.37333	0.85	K11844	USP16_45	------	------	XP_019552346.1	PREDICTED: ubiquitin carboxyl-terminal hydrolase 16 isoform X1 [Aedes albopictus]	PF00443.29;PF13423.6;PF02148.19	UCH;UCH_1;zf-UBP	Ubiquitin carboxyl-terminal hydrolase;Ubiquitin carboxyl-terminal hydrolase;Zn-finger in ubiquitin-hydrolases and other protein
LOC109422158	NADH-ubiquinone oxidoreductase 75 kDa subunit, mitochondrial, transcript variant X2	87.89	82.13	61.87	87.34	107.42	140.09	64.79	60.12	140.21	1.88	1.65	11.3	77.2967	111.617	88.3733	4.94333	K03934	NDUFS1	map04932;map05012;map05010;map04723;map05016;map04714;map00190	Non-alcoholic fatty liver disease (NAFLD);Parkinson disease;Alzheimer disease;Retrograde endocannabinoid signaling;Huntington disease;Thermogenesis;Oxidative phosphorylation	XP_019552348.1	PREDICTED: NADH-ubiquinone oxidoreductase 75 kDa subunit, mitochondrial [Aedes albopictus]	PF00384.22;PF13510.6;PF10588.9;PF09326.11;PF00111.27	Molybdopterin;Fer2_4;NADH-G_4Fe-4S_3;NADH_dhqG_C;Fer2	Molybdopterin oxidoreductase;2Fe-2S iron-sulfur cluster binding domain;NADH-ubiquinone oxidoreductase-G iron-sulfur binding region;NADH-ubiquinone oxidoreductase subunit G, C-terminal;2Fe-2S iron-sulfur cluster binding domain
LOC109422160	glutamic acid-rich protein	3.35	4.29	8.28	3.57	5.15	6.93	5.45	4.59	2.02	0	0	0.42	5.30667	5.21667	4.02	0.14	------	------	------	------	XP_019552349.1	PREDICTED: uncharacterized protein LOC109422160 [Aedes albopictus]	------	------	------
LOC109422161	-	6.04	4.29	5.05	6.06	10.48	8.91	6.28	5.75	6.64	0.75	0.77	1.68	5.12667	8.48333	6.22333	1.06667	K01530	E7.6.2.1	------	------	XP_019552350.1	PREDICTED: probable phospholipid-transporting ATPase IF [Aedes albopictus]	------	------	------
LOC109422166	uncharacterized LOC109422166	0.87	0.64	0.35	0.87	0.99	1.54	0.54	0.66	1.38	0	0	0.2	0.62	1.13333	0.86	0.066667	------	------	------	------	XP_019552351.1	PREDICTED: TNF receptor-associated factor 5-like [Aedes albopictus]	------	------	------
LOC109422167	ras-related protein Rab-27A	0.3	0.48	0.34	0.33	0.38	0.78	0.12	0.37	0.33	0	0	0	0.373333	0.496667	0.273333	0	K07885	RAB27A	------	------	XP_019552353.1	PREDICTED: ras-related protein Rab-27A [Aedes albopictus]	PF00071.22;PF08477.13;PF00025.21;PF01926.23	Ras;Roc;Arf;MMR_HSR1	Ras family;Ras of Complex, Roc, domain of DAPkinase;ADP-ribosylation factor family;50S ribosome-binding GTPase
LOC109422169	eukaryotic translation initiation factor 3 subunit A-like	7.31	6.84	6.81	6.04	8.18	8.04	8.14	7.34	7.08	0.56	0.36	1.54	6.98667	7.42	7.52	0.82	K13108	SNIP1	------	------	XP_019552355.1	PREDICTED: eukaryotic translation initiation factor 3 subunit A-like [Aedes albopictus]	PF00498.26	FHA	FHA domain
LOC109422171	60S acidic ribosomal protein P2, transcript variant X1	5657.72	4827.14	8968.3	6541.08	7688.02	10012.6	7103.88	5546.6	4128.27	1695.05	1833.83	2612.66	6484.39	8080.58	5592.92	2047.18	K02943	RP-LP2, RPLP2	map03010	Ribosome	EAT33157.1	AAEL014583-PC [Aedes aegypti]	PF00428.19	Ribosomal_60s	60s Acidic ribosomal protein
LOC109422183	-	1.31	0.63	0.36	0.67	1.21	0.82	0.5	0.49	0.62	0.1	0.16	0.12	0.766667	0.9	0.536667	0.126667	K20210	RREB1	map04013	MAPK signaling pathway - fly	XP_019552370.1	PREDICTED: homeotic protein spalt-major-like isoform X2 [Aedes albopictus]	------	------	------
LOC109422184	signal recognition particle 54 kDa protein	8.55	8.88	9.69	9.36	13.31	10.8	9.1	8.46	10.91	1.2	1.26	2.45	9.04	11.1567	9.49	1.63667	K03106	SRP54, ffh	map03060	Protein export	XP_019552373.1	PREDICTED: signal recognition particle 54 kDa protein [Aedes albopictus]	PF00448.22;PF02978.19;PF02881.19;PF00004.29;PF13671.6;PF02492.19;PF09974.9;PF13191.6;PF13207.6	SRP54;SRP_SPB;SRP54_N;AAA;AAA_33;cobW;DUF2209;AAA_16;AAA_17	SRP54-type protein, GTPase domain;Signal peptide binding domain;SRP54-type protein, helical bundle domain;ATPase family associated with various cellular activities;AAA domain;CobW/HypB/UreG, nucleotide-binding domain;Uncharacterized protein conserved in archaea;AAA ATPase domain;AAA domain
LOC109422185	46 kDa FK506-binding nuclear protein-like	80.33	68.19	72.25	64.75	95.15	88.38	89.94	69.58	41.97	6.24	8.4	24.15	73.59	82.76	67.1633	12.93	K14826	FPR3_4	------	------	XP_019559787.1	PREDICTED: 46 kDa FK506-binding nuclear protein isoform X2 [Aedes albopictus]	PF00254.28;PF17800.1	FKBP_C;NPL	FKBP-type peptidyl-prolyl cis-trans isomerase;Nucleoplasmin-like domain
LOC109422187	uncharacterized LOC109422187, transcript variant X1	2.96	2.78	0.62	1.17	2.36	3.04	0.41	0.7	4.58	0	0	0.15	2.12	2.19	1.89667	0.05	------	------	------	------	XP_019552376.1	PREDICTED: uncharacterized protein LOC109422187 [Aedes albopictus]	PF15018.6	InaF-motif	TRP-interacting helix
LOC109422205	hydroxyacyl-coenzyme A dehydrogenase, mitochondrial	7.82	13.38	12.9	13.92	14.52	11.63	11.27	8.39	16.79	3	4.03	3.06	11.3667	13.3567	12.15	3.36333	K00022	HADH	map00310;map00280;map00062;map00650;map00071;map00380	Lysine degradation;Valine, leucine and isoleucine degradation;Fatty acid elongation;Butanoate metabolism;Fatty acid degradation;Tryptophan metabolism	XP_019555027.1	PREDICTED: hydroxyacyl-coenzyme A dehydrogenase, mitochondrial [Aedes albopictus]	PF02737.18;PF00725.22;PF01262.21;PF07992.14;PF03446.15;PF00070.27	3HCDH_N;3HCDH;AlaDh_PNT_C;Pyr_redox_2;NAD_binding_2;Pyr_redox	3-hydroxyacyl-CoA dehydrogenase, NAD binding domain;3-hydroxyacyl-CoA dehydrogenase, C-terminal domain;Alanine dehydrogenase/PNT, C-terminal domain;Pyridine nucleotide-disulphide oxidoreductase;NAD binding domain of 6-phosphogluconate dehydrogenase;Pyridine nucleotide-disulphide oxidoreductase
LOC109422490	protein spaetzle 5-like	7.56	4.09	20.23	0.45	0.79	0.72	19.27	4.44	20.1	0	0.12	0.1	10.6267	0.653333	14.6033	0.073333	------	------	------	------	XP_019559992.1	PREDICTED: protein spaetzle 5-like [Aedes albopictus]	PF16077.5	Spaetzle	Spaetzle
LOC109422705	uncharacterized LOC109422705	2.64	1.49	2.78	9.54	8.22	11.59	10.7	7.9	8.79	0.69	0.89	0.61	2.30333	9.78333	9.13	0.73	------	------	------	------	XP_019553112.1	PREDICTED: uncharacterized protein LOC109422705 [Aedes albopictus]	PF02958.20;PF07914.11;PF01636.23	EcKinase;DUF1679;APH	Ecdysteroid kinase;Protein of unknown function;Phosphotransferase enzyme family
LOC109422747	probable ATP-dependent RNA helicase DDX55 homolog	5.57	3.92	3.59	5.87	5.32	4.05	7.01	4.01	4.25	1.57	1.6	2.75	4.36	5.08	5.09	1.97333	K14809	DDX55, SPB4	------	------	KXJ72571.1	hypothetical protein RP20_CCG017680 [Aedes albopictus]	PF00270.29;PF00271.31;PF13959.6;PF04851.15	DEAD;Helicase_C;DUF4217;ResIII	DEAD/DEAH box helicase;Helicase conserved C-terminal domain;Domain of unknown function;Type III restriction enzyme, res subunit
LOC109422844	-	4.31	3.39	2.19	7.26	4.98	3.12	9.93	10.56	14.14	1.05	1.04	0.93	3.29667	5.12	11.5433	1.00667	------	------	------	------	XP_019553283.1	PREDICTED: uncharacterized protein LOC109422844 [Aedes albopictus]	------	------	------
LOC109422859	CLIP domain-containing serine protease 2-like	7	7.32	5.85	23.02	26.56	24.19	12.49	19.11	21.17	1.54	1.39	2.9	6.72333	24.59	17.59	1.94333	------	------	------	------	XP_019553308.1	PREDICTED: serine protease 7-like [Aedes albopictus]	PF00089.26	Trypsin	Trypsin
LOC109422870	spaetzle-processing enzyme	15.53	20.53	3.74	17.13	13.1	16.58	11.41	8.48	25.26	1.81	0.73	2.97	13.2667	15.6033	15.05	1.83667	------	------	------	------	KXJ84502.1	hypothetical protein RP20_CCG012956 [Aedes albopictus]	PF00089.26	Trypsin	Trypsin
LOC109422979	S-phase kinase-associated protein 1, transcript variant X2	46.95	63.29	33.03	44.05	39.8	60.29	17.51	22.67	36.39	0.27	3.67	2.88	47.7567	48.0467	25.5233	2.27333	K03094	SKP1, CBF3D	map04110;map04114;map05200;map04350;map05132;map04341;map04710;map05131;map04310;map05170;map04120;map04141	Cell cycle;Oocyte meiosis;Pathways in cancer;TGF-beta signaling pathway;Salmonella infection;Hedgehog signaling pathway - fly;Circadian rhythm;Shigellosis;Wnt signaling pathway;Human immunodeficiency virus 1 infection;Ubiquitin mediated proteolysis;Protein processing in endoplasmic reticulum	XP_019553424.1	PREDICTED: S-phase kinase-associated protein 1 [Aedes albopictus]	PF01466.19;PF03931.15	Skp1;Skp1_POZ	Skp1 family, dimerisation domain;Skp1 family, tetramerisation domain
LOC109422980	meiosis-specific nuclear structural protein 1	2.36	2.14	1.9	1.81	2.27	2.64	1.86	1.1	0.62	0	0	0.15	2.13333	2.24	1.19333	0.05	------	------	------	------	KXJ70220.1	hypothetical protein RP20_CCG024463 [Aedes albopictus]	PF13868.6	TPH	Trichohyalin-plectin-homology domain
LOC109422989	glutathione synthetase-like, transcript variant X3	9.03	9.91	6.61	8.59	9.53	6.54	10.53	11.7	23.48	2.08	3.46	3.17	8.51667	8.22	15.2367	2.90333	K21456	GSS	map00270;map00480;map04216	Cysteine and methionine metabolism;Glutathione metabolism;Ferroptosis	XP_019533927.1	PREDICTED: glutathione synthetase-like isoform X3 [Aedes albopictus]	PF03917.17;PF03199.15	GSH_synth_ATP;GSH_synthase	Eukaryotic glutathione synthase, ATP binding domain;Eukaryotic glutathione synthase
LOC109423012	proteasome subunit alpha type-7-1-like	48.53	57.84	56.57	56.84	58.28	57.42	58.32	46.81	78.33	15.77	19.18	22.37	54.3133	57.5133	61.1533	19.1067	K02731	PSMA7	map03050	Proteasome	XP_019545070.1	PREDICTED: proteasome subunit alpha type-7-1 [Aedes albopictus]	PF00227.26;PF10584.9	Proteasome;Proteasome_A_N	Proteasome subunit;Proteasome subunit A N-terminal signature
LOC109423057	RING-box protein 1A	59.07	52.04	60.29	63.62	67.51	34.32	65.8	45.85	93.99	1.44	3.3	4.09	57.1333	55.15	68.5467	2.94333	K03868	RBX1, ROC1	map04110;map04141;map04114;map05211;map05200;map04350;map04341;map03420;map04710;map05131;map04310;map05170;map04120;map04066	Cell cycle;Protein processing in endoplasmic reticulum;Oocyte meiosis;Renal cell carcinoma;Pathways in cancer;TGF-beta signaling pathway;Hedgehog signaling pathway - fly;Nucleotide excision repair;Circadian rhythm;Shigellosis;Wnt signaling pathway;Human immunodeficiency virus 1 infection;Ubiquitin mediated proteolysis;HIF-1 signaling pathway	XP_001649597.1	RING-box protein 1A isoform X2 [Aedes aegypti]	PF12678.7;PF12861.7;PF13639.6;PF13923.6;PF00097.25	zf-rbx1;zf-ANAPC11;zf-RING_2;zf-C3HC4_2;zf-C3HC4	RING-H2 zinc finger domain;Anaphase-promoting complex subunit 11 RING-H2 finger;Ring finger domain;Zinc finger, C3HC4 type;Zinc finger, C3HC4 type
LOC109423124	mucin-5AC-like	3.14	19.04	3.37	5.57	7.74	5.94	8.56	9.55	2.94	0.47	1.13	1.62	8.51667	6.41667	7.01667	1.07333	------	------	------	------	XP_019553579.1	PREDICTED: mucin-5AC-like [Aedes albopictus]	PF12929.7	Mid1	Stretch-activated Ca2+-permeable channel component
LOC109423165	-	6.61	9.28	5.84	22.04	25.73	34.94	26.4	26.35	6.85	0	0	0	7.24333	27.57	19.8667	0	K03232	EEF1B	------	------	EAT47998.1	AAEL000951-PB [Aedes aegypti]	------	------	------
LOC109423215	uncharacterized LOC109423215	103.95	65.7	30.7	56.64	61.97	70.87	51.82	45.79	141.19	23.77	23.64	26.53	66.7833	63.16	79.6	24.6467	------	------	------	------	XP_019553697.1	PREDICTED: uncharacterized protein LOC109423215 [Aedes albopictus]	------	------	------
LOC109423248	uncharacterized LOC109423248, transcript variant X1	1.19	1.76	1.51	1.28	2.26	3.41	1.33	0.8	0.08	0	0	0	1.48667	2.31667	0.736667	0	------	------	------	------	------	------	------	------	------
LOC109423289	uncharacterized LOC109423289, transcript variant X1	0.8	4.86	2.81	2.87	1.23	0.92	2.32	4.92	0.91	0	0	0	2.82333	1.67333	2.71667	0	------	------	------	------	XP_019553757.1	PREDICTED: uncharacterized protein LOC109423289 [Aedes albopictus]	------	------	------
LOC109423424	uncharacterized LOC109423424	1.18	1.08	0.96	2.03	2.33	0.43	1.36	0.83	1.65	0.07	0.18	0.18	1.07333	1.59667	1.28	0.143333	------	------	------	------	XP_019544020.1	PREDICTED: uncharacterized protein LOC109414635 [Aedes albopictus]	------	------	------
LOC109423620	uncharacterized LOC109423620, transcript variant X1	0.43	0.3	0.26	0.34	0.44	0.27	0.29	0.48	0.35	0.07	0.05	0.12	0.33	0.35	0.373333	0.08	------	------	------	------	XP_021693645.1	uncharacterized protein LOC5576566 isoform X1 [Aedes aegypti]	PF13637.6;PF00788.23;PF12796.7	Ank_4;RA;Ank_2	Ankyrin repeats;Ras association;Ankyrin repeats
LOC109423631	facilitated trehalose transporter Tret1-like	2.28	3.38	1.35	5.65	8.63	4.55	2.23	2.15	4.08	0.32	0.4	0.56	2.33667	6.27667	2.82	0.426667	K08145	SLC2A8, GLUT8	------	------	XP_019528251.1	PREDICTED: facilitated trehalose transporter Tret1-like [Aedes albopictus]	PF00083.24;PF07690.16;PF06779.14	Sugar_tr;MFS_1;MFS_4	Sugar;Major Facilitator Superfamily;Uncharacterised MFS-type transporter YbfB
LOC109423634	facilitated trehalose transporter Tret1, transcript variant X2	27.36	16.8	11.27	34.26	29.09	19.68	36.25	36.09	94.94	7.18	1.21	7.54	18.4767	27.6767	55.76	5.31	K08145	SLC2A8, GLUT8	------	------	XP_019554168.1	PREDICTED: facilitated trehalose transporter Tret1 [Aedes albopictus]	PF00083.24;PF07690.16	Sugar_tr;MFS_1	Sugar;Major Facilitator Superfamily
LOC109423877	sodium-driven chloride bicarbonate exchanger-like, transcript variant X1	8.38	7.44	5.91	11.47	24.3	6.69	10.55	17.95	6.49	5.17	1.85	4.28	7.24333	14.1533	11.6633	3.76667	K13861	SLC4A10, NCBE	------	------	XP_019533265.1	PREDICTED: electroneutral sodium bicarbonate exchanger 1-like isoform X2 [Aedes albopictus]	PF00955.21;PF07565.13	HCO3_cotransp;Band_3_cyto	HCO3- transporter family;Band 3 cytoplasmic domain
LOC109423918	V-type proton ATPase 21 kDa proteolipid subunit-like	56.61	73.06	47.42	84.43	68.23	80.39	108.64	129.76	88.63	21.82	17.65	25.56	59.03	77.6833	109.01	21.6767	K03661	ATPeV0B, ATP6F	map05152;map05165;map05323;map05120;map04145;map00190;map04142;map04721;map05110	Tuberculosis;Human papillomavirus infection;Rheumatoid arthritis;Epithelial cell signaling in Helicobacter pylori infection;Phagosome;Oxidative phosphorylation;Lysosome;Synaptic vesicle cycle;Vibrio cholerae infection	XP_019554527.1	PREDICTED: V-type proton ATPase 21 kDa proteolipid subunit-like [Aedes albopictus]	PF00137.21	ATP-synt_C	ATP synthase subunit C
LOC109424167	-	1.83	2.33	0.81	1.94	6.16	3.47	2.66	4.16	3.37	0.12	0.2	0.14	1.65667	3.85667	3.39667	0.153333	------	------	------	------	XP_019554802.1	PREDICTED: UDP-glucuronosyltransferase 2B1-like [Aedes albopictus]	------	------	------
LOC109424210	vitelline membrane protein 15a-1	106.88	93.45	3.75	44.41	5.2	0.99	205.55	902.9	1.05	1.28	1	0.85	68.0267	16.8667	369.833	1.04333	------	------	------	------	XP_019541869.1	PREDICTED: vitelline membrane protein 15a-1-like [Aedes albopictus]	------	------	------
LOC109424227	barrier-to-autointegration factor	83.58	79.58	52.12	44.33	49.87	31.55	43.76	45.01	66.09	12.12	14.93	24.21	71.76	41.9167	51.62	17.0867	K21870	BANF1	------	------	XP_001659424.1	barrier-to-autointegration factor [Aedes aegypti]	PF02961.14;PF11798.8	BAF;IMS_HHH	Barrier to autointegration factor;IMS family HHH motif
LOC109424335	uncharacterized LOC109424335	1.62	0.89	2.04	2.1	4.06	4.14	1.36	1.93	0.59	0.14	0.02	0.02	1.51667	3.43333	1.29333	0.06	------	------	------	------	------	------	------	------	------
LOC109424530	uncharacterized LOC109424530	8.31	18.37	11.41	25.27	30.3	20.64	23.74	22	33.42	1.39	4	4.31	12.6967	25.4033	26.3867	3.23333	K02907	RP-L30, MRPL30, rpmD	map03010	Ribosome	XP_019555248.1	PREDICTED: uncharacterized protein LOC109424530 [Aedes albopictus]	PF00327.20	Ribosomal_L30	Ribosomal protein L30p/L7e
LOC109424535	26S proteasome regulatory subunit 7	12.24	22.28	22.82	27.89	25.05	23.69	27.14	21.88	43.12	5.06	9.42	8.86	19.1133	25.5433	30.7133	7.78	K03061	PSMC2, RPT1	map03050;map05169	Proteasome;Epstein-Barr virus infection	XP_019555258.1	PREDICTED: 26S protease regulatory subunit 7 [Aedes albopictus]	PF00004.29;PF17862.1;PF13401.6;PF07728.14	AAA;AAA_lid_3;AAA_22;AAA_5	ATPase family associated with various cellular activities;AAA+ lid domain;AAA domain;AAA domain
LOC109424547	protein canopy homolog 4, transcript variant X1	10.3	14	13.42	13.28	15.08	11.2	18.5	18.78	33.78	0.71	1.7	4.44	12.5733	13.1867	23.6867	2.28333	K22816	CNPY3_4	------	------	XP_019555274.1	PREDICTED: protein canopy homolog 4 [Aedes albopictus]	PF11938.8	DUF3456	TLR4 regulator and MIR-interacting MSAP
LOC109424608	uncharacterized LOC109424608	55.59	56.85	20.88	23.05	31.23	23.77	37.85	46.36	49.52	8.79	9.03	11.9	44.44	26.0167	44.5767	9.90667	------	------	------	------	XP_019555317.1	PREDICTED: uncharacterized protein LOC109424608 [Aedes albopictus]	PF01284.23	MARVEL	Membrane-associating domain
LOC109424757	uncharacterized LOC109424757	3	3.5	6.06	3.4	3.21	1.19	2.85	3.54	3.3	0.08	0.68	0.54	4.18667	2.6	3.23	0.433333	------	------	------	------	XP_019555484.1	PREDICTED: uncharacterized protein LOC109424757 [Aedes albopictus]	------	------	------
LOC109424758	uncharacterized LOC109424758	1.01	1.04	2.33	0.84	0.41	0.37	0.41	5.71	2.54	0.12	0.12	0.18	1.46	0.54	2.88667	0.14	------	------	------	------	XP_019542145.1	PREDICTED: uncharacterized protein LOC109412946 [Aedes albopictus]	------	------	------
LOC109424775	uncharacterized LOC109424775	76.01	98.09	28.45	24.65	32.97	26.1	42.74	37.79	70.18	6.94	5.18	10.47	67.5167	27.9067	50.2367	7.53	------	------	------	------	KXJ69661.1	hypothetical protein RP20_CCG026224 [Aedes albopictus]	PF15868.5	MBF2	Transcription activator MBF2
LOC109424806	phenoloxidase-activating factor 1-like	3.78	5.34	1.85	8.15	10.51	7.62	3.7	4.41	5.05	0.99	0.64	1.58	3.65667	8.76	4.38667	1.07	------	------	------	------	KXJ83232.1	hypothetical protein RP20_CCG007570 [Aedes albopictus]	PF00089.26;PF12032.8;PF09342.11;PF13365.6;PF03761.15	Trypsin;CLIP;DUF1986;Trypsin_2;DUF316	Trypsin;Regulatory CLIP domain of proteinases;Domain of unknown function;Trypsin-like peptidase domain;Chymotrypsin family Peptidase-S1
LOC109424959	serine protease snake-like	4.02	11.23	1.62	1.97	0.46	7.15	1.25	0.27	9.03	0	0.29	0.27	5.62333	3.19333	3.51667	0.186667	------	------	------	------	XP_019555697.1	PREDICTED: serine protease snake-like [Aedes albopictus]	PF00089.26	Trypsin	Trypsin
LOC109425067	zinc finger protein 16	3.24	3.37	7.34	4.44	4.04	2.81	5.12	3.59	2.05	1.21	0.53	1.46	4.65	3.76333	3.58667	1.06667	------	------	------	------	KXJ72985.1	hypothetical protein RP20_CCG016810 [Aedes albopictus]	PF00096.26;PF13894.6;PF13465.6;PF07776.15;PF12171.8	zf-C2H2;zf-C2H2_4;zf-H2C2_2;zf-AD;zf-C2H2_jaz	Zinc finger, C2H2 type;C2H2-type zinc finger;Zinc-finger double domain;Zinc-finger associated domain;Zinc-finger double-stranded RNA-binding
LOC109425169	very long-chain specific acyl-CoA dehydrogenase, mitochondrial-like	0.92	0.67	0.46	1.01	1.3	1.05	1.02	1	0.98	0.21	0.17	0.17	0.683333	1.12	1	0.183333	K09479	ACADVL	map00071	Fatty acid degradation	XP_019555962.1	PREDICTED: very long-chain specific acyl-CoA dehydrogenase, mitochondrial-like [Aedes albopictus]	PF00441.24;PF02770.19;PF02771.16;PF08028.11	Acyl-CoA_dh_1;Acyl-CoA_dh_M;Acyl-CoA_dh_N;Acyl-CoA_dh_2	Acyl-CoA dehydrogenase, C-terminal domain;Acyl-CoA dehydrogenase, middle domain;Acyl-CoA dehydrogenase, N-terminal domain;Acyl-CoA dehydrogenase, C-terminal domain
LOC109425430	-	4.46	3.71	4.6	6.83	3.35	4.81	3.59	17.45	0.59	0.93	0.27	0.28	4.25667	4.99667	7.21	0.493333	K09341	MSX	map05166	Human T-cell leukemia virus 1 infection	XP_019556240.1	PREDICTED: muscle segmentation homeobox-like isoform X1 [Aedes albopictus]	------	------	------
LOC109425533	glutamyl-tRNA(Gln) amidotransferase subunit A, mitochondrial	4.02	4.57	5.2	4.68	4.57	2.29	3.39	3.48	4.35	0.44	0.32	0.87	4.59667	3.84667	3.74	0.543333	K02433	gatA, QRSL1	map00970	Aminoacyl-tRNA biosynthesis	KXJ84113.1	hypothetical protein RP20_CCG017522 [Aedes albopictus]	PF01425.21	Amidase	Amidase
LOC109425585	uncharacterized LOC109425585	3.33	2.27	2.07	2.97	4.38	3.39	2.42	4.54	19.3	0.22	0.89	0.06	2.55667	3.58	8.75333	0.39	------	------	------	------	XP_019540494.1	PREDICTED: uncharacterized protein LOC109411432 [Aedes albopictus]	------	------	------
LOC109425595	survival motor neuron protein-like	26.48	26.12	28.24	25.47	21.19	18.51	15.39	12.52	16.42	4.03	6.33	5.22	26.9467	21.7233	14.7767	5.19333	K13129	SMN	map03013	RNA transport	XP_019540322.1	PREDICTED: survival motor neuron protein [Aedes albopictus]	PF06003.12;PF07543.12	SMN;PGA2	Survival motor neuron protein;Protein trafficking PGA2
LOC109425620	-	44	57.47	23.69	46.1	45.07	69.41	34.58	58.67	72.8	12.15	12.45	20.78	41.72	53.5267	55.35	15.1267	------	------	------	------	XP_019556408.1	PREDICTED: transmembrane protease serine 9-like [Aedes albopictus]	------	------	------
LOC109425636	CLIP domain-containing serine protease 2-like	27.81	41.21	10.88	66.33	40.07	29.89	30.75	36.5	93.4	6.87	6.4	10.17	26.6333	45.43	53.55	7.81333	------	------	------	------	KXJ73949.1	hypothetical protein RP20_CCG014686 [Aedes albopictus]	PF00089.26	Trypsin	Trypsin
LOC109425727	protein lethal(2)essential for life-like	37.02	28.01	8.94	21.43	20.22	24.69	18.14	25.48	71.4	2.18	1.31	4.39	24.6567	22.1133	38.34	2.62667	K09542	CRYAB	map04213;map04141	Longevity regulating pathway - multiple species;Protein processing in endoplasmic reticulum	XP_019552797.1	PREDICTED: protein lethal(2)essential for life-like [Aedes albopictus]	PF00011.21;PF00525.18	HSP20;Crystallin	Hsp20/alpha crystallin family;Alpha crystallin A chain, N terminal
LOC109425845	uncharacterized LOC109425845	4.45	3.6	1.87	3.31	2.73	2.94	3.78	1.85	3.77	0.23	0.23	0.99	3.30667	2.99333	3.13333	0.483333	------	------	------	------	KXJ83714.1	hypothetical protein RP20_CCG003348 [Aedes albopictus]	PF15062.6	ARL6IP6	Haemopoietic lineage transmembrane helix
LOC109425974	leucine-rich repeat protein soc-2 homolog	20.81	44.04	16.2	39.54	29.85	30.57	33.7	43.33	39.69	2.68	3.05	7.67	27.0167	33.32	38.9067	4.46667	------	------	------	------	XP_019556937.1	PREDICTED: toll-like receptor 6 [Aedes albopictus]	PF13855.6;PF12799.7;PF14580.6	LRR_8;LRR_4;LRR_9	Leucine rich repeat;Leucine Rich repeats;Leucine-rich repeat
LOC109426003	epoxide hydrolase 1	9.95	12.97	14.41	9.79	9.58	10.08	19.56	9.8	10.38	1.95	2.4	5.48	12.4433	9.81667	13.2467	3.27667	K22369	EPHX4	------	------	KXJ82329.1	hypothetical protein RP20_CCG014500 [Aedes albopictus]	PF00561.20;PF12697.7;PF12146.8	Abhydrolase_1;Abhydrolase_6;Hydrolase_4	alpha/beta hydrolase fold;Alpha/beta hydrolase family;Serine aminopeptidase, S33
LOC109426052	toll-like receptor 7	98.93	118.34	99.97	106.51	110.87	76.34	284.55	223.53	272.77	29.18	25.26	47.18	105.747	97.9067	260.283	33.8733	------	------	------	------	XP_019557039.1	PREDICTED: leucine-rich repeat protein soc-2 homolog [Aedes albopictus]	PF13855.6;PF12799.7	LRR_8;LRR_4	Leucine rich repeat;Leucine Rich repeats
LOC109426090	uncharacterized LOC109426090	4.49	7.87	8.4	13.28	8.07	7.89	9.56	9.22	12.51	0	1.28	1.62	6.92	9.74667	10.43	0.966667	------	------	------	------	XP_019548108.1	PREDICTED: uncharacterized protein LOC109418375 [Aedes albopictus]	PF14880.6	COX14	Cytochrome oxidase c assembly
LOC109426108	venom carboxylesterase-6-like	7.85	10.25	2.68	12.29	7.58	6.53	6.87	4.71	18.16	1.15	1.43	2.31	6.92667	8.8	9.91333	1.63	------	------	------	------	XP_019549074.1	PREDICTED: venom carboxylesterase-6-like [Aedes albopictus]	PF00135.28;PF07859.13	COesterase;Abhydrolase_3	Carboxylesterase family;alpha/beta hydrolase fold
LOC109426110	uncharacterized LOC109426110	6.47	13.85	7.23	6.24	6.05	5.11	12.35	5.47	1.91	0.15	0.28	0	9.18333	5.8	6.57667	0.143333	------	------	------	------	XP_019557079.1	PREDICTED: uncharacterized protein LOC109426110 isoform X1 [Aedes albopictus]	------	------	------
LOC109426197	C-type lectin 37Db-like	10.13	10.17	3.56	8.25	9.89	6.95	5.34	7.88	23.04	1.31	1.27	3.54	7.95333	8.36333	12.0867	2.04	------	------	------	------	XP_019557186.1	PREDICTED: C-type lectin 37Db-like [Aedes albopictus]	PF00059.21	Lectin_C	Lectin C-type domain
LOC109426257	-	25.04	21.13	11.25	29.7	31.63	35.98	14.14	18.76	43.37	6.74	8.09	7.7	19.14	32.4367	25.4233	7.51	------	------	------	------	XP_019557269.1	PREDICTED: UDP-glucuronosyltransferase 2B18-like [Aedes albopictus]	------	------	------
LOC109426408	probable cytochrome P450 9f2, transcript variant X1	16.55	16.29	12.62	22.39	24.38	25.04	14.55	19.75	15.34	3.75	5.25	7.98	15.1533	23.9367	16.5467	5.66	K15003	CYP9	------	------	KXJ79840.1	hypothetical protein RP20_CCG027713 [Aedes albopictus]	PF00067.22	p450	Cytochrome P450
LOC109426418	probable cytochrome P450 9f2	112.83	115.79	84.04	77.32	145.74	111.27	87.87	46.95	126.4	9.46	33.25	16.3	104.22	111.443	87.0733	19.67	K15003	CYP9	------	------	KXJ69997.1	hypothetical protein RP20_CCG025203 [Aedes albopictus]	PF00067.22	p450	Cytochrome P450
LOC109426420	probable cytochrome P450 9f2	0.36	0.59	0.14	0.46	0.41	0.24	0.34	0.29	0.28	0	0	0	0.363333	0.37	0.303333	0	K15003	CYP9	------	------	XP_019532325.1	PREDICTED: probable cytochrome P450 9f2 [Aedes albopictus]	PF00067.22	p450	Cytochrome P450
LOC109426914	mRNA export factor	2.76	3.21	3.13	1.57	1.83	1.19	3.45	5.72	0.97	0.04	0.4	0.45	3.03333	1.53	3.38	0.296667	K14298	RAE1, GLE2	map05164;map03013	Influenza A;RNA transport	XP_019558017.1	PREDICTED: mRNA export factor [Aedes albopictus]	PF00400.32;PF12894.7	WD40;ANAPC4_WD40	WD domain, G-beta repeat;Anaphase-promoting complex subunit 4 WD40 domain
LOC109427095	protein takeout	8.96	12.55	2.23	8.58	7.96	7.37	5.61	7.75	24.21	0.77	1.95	3.11	7.91333	7.97	12.5233	1.94333	------	------	------	------	XP_019558211.1	PREDICTED: protein takeout [Aedes albopictus]	PF06585.11	JHBP	Haemolymph juvenile hormone binding protein
LOC109427224	transmembrane emp24 domain-containing protein eca	14.79	21.06	29.99	23.24	14.2	14.74	41.82	64.29	53.11	1.9	2.55	4.78	21.9467	17.3933	53.0733	3.07667	K20346	TMED4_9_11	------	------	XP_019558279.1	PREDICTED: transmembrane emp24 domain-containing protein eca [Aedes albopictus]	PF01105.24	EMP24_GP25L	emp24/gp25L/p24 family/GOLD
LOC109427264	uncharacterized LOC109427264	102.4	65.76	8.36	26.47	20.11	12.18	16.79	10.66	122.25	5.52	6.57	10.56	58.84	19.5867	49.9	7.55	------	------	------	------	XP_019558341.1	PREDICTED: uncharacterized protein LOC109427264 [Aedes albopictus]	PF15430.6	SVWC	Single domain von Willebrand factor type C
LOC109427306	uncharacterized LOC109427306	0.54	0.93	0.08	0.46	0.84	0.76	0.27	0.13	2.28	0.04	0.06	0	0.516667	0.686667	0.893333	0.033333	------	------	------	------	XP_019548067.1	PREDICTED: uncharacterized protein LOC109418336 [Aedes albopictus]	PF01926.23;PF04548.16;PF03193.16;PF00448.22;PF13476.6;PF13555.6;PF00005.27	MMR_HSR1;AIG1;RsgA_GTPase;SRP54;AAA_23;AAA_29;ABC_tran	50S ribosome-binding GTPase;AIG1 family;RsgA GTPase;SRP54-type protein, GTPase domain;AAA domain;P-loop containing region of AAA domain;ABC transporter
LOC109427356	26S proteasome regulatory subunit 10B	12.59	12.74	13.27	5.71	10.54	7.59	10.41	4.54	18.36	0.35	0	0.21	12.8667	7.94667	11.1033	0.186667	K03064	PSMC6, RPT4	map03050;map05169	Proteasome;Epstein-Barr virus infection	XP_001649399.1	26S proteasome regulatory subunit 10B [Aedes aegypti]	PF00004.29;PF17862.1;PF16450.5;PF13191.6;PF13401.6;PF07728.14;PF07724.14;PF05496.12	AAA;AAA_lid_3;Prot_ATP_ID_OB;AAA_16;AAA_22;AAA_5;AAA_2;RuvB_N	ATPase family associated with various cellular activities;AAA+ lid domain;Proteasomal ATPase OB C-terminal domain;AAA ATPase domain;AAA domain;AAA domain;AAA domain;Holliday junction DNA helicase RuvB P-loop domain
LOC109427497	-	3.86	4.23	3.75	5.45	3.98	5.11	4.39	3.76	1.87	0.66	1.13	1.23	3.94667	4.84667	3.34	1.00667	------	------	------	------	XP_019526753.1	PREDICTED: zinc finger protein DPF3 [Aedes albopictus]	------	------	------
LOC109427780	uncharacterized LOC109427780	4.75	6.45	4.56	3.68	3.02	3.07	10.01	9.18	3.57	0.5	0.22	0.28	5.25333	3.25667	7.58667	0.333333	------	------	------	------	------	------	------	------	------
LOC109428301	THAP domain-containing protein 5-like	0.39	0.23	0.53	0.24	0.54	0.36	0.9	0.84	0.19	0	0	0	0.383333	0.38	0.643333	0	------	------	------	------	XP_019559573.1	PREDICTED: THAP domain-containing protein 2-like [Aedes albopictus]	PF05485.12	THAP	THAP domain
LOC109428505	xylulose kinase-like	10.8	13.43	7.89	30.68	17.27	21.62	9.2	10.36	32.85	2.04	1.7	2.43	10.7067	23.19	17.47	2.05667	K00854	xylB, XYLB	map00040	Pentose and glucuronate interconversions	XP_019559845.1	PREDICTED: xylulose kinase-like [Aedes albopictus]	PF00370.21;PF02782.16	FGGY_N;FGGY_C	FGGY family of carbohydrate kinases, N-terminal domain;FGGY family of carbohydrate kinases, C-terminal domain
LOC109428518	pyruvate dehydrogenase [acetyl-transferring]-phosphatase 1, mitochondrial-like	5.04	4.94	5.04	5.35	3.86	3.25	4.89	3.27	5.94	1.2	1.12	1.9	5.00667	4.15333	4.7	1.40667	K01102	PDP	------	------	XP_019559859.1	PREDICTED: pyruvate dehydrogenase [acetyl-transferring]-phosphatase 1, mitochondrial-like [Aedes albopictus]	PF00481.21	PP2C	Protein phosphatase 2C
LOC109428720	rutC family protein UK114-like	21.12	30.84	11.46	29.85	18.96	36.89	38.16	25.14	149.55	0.57	1.97	3.83	21.14	28.5667	70.95	2.12333	K09022	ridA, tdcF, RIDA	------	------	XP_019554890.1	PREDICTED: rutC family protein UK114-like [Aedes albopictus]	PF01042.21	Ribonuc_L-PSP	Endoribonuclease L-PSP
LOC109428753	uncharacterized LOC109428753	3.87	4.47	4.46	4.86	6.07	2.97	6.14	5.57	2.34	1.13	1	1.24	4.26667	4.63333	4.68333	1.12333	------	------	------	------	XP_019555262.1	PREDICTED: uncharacterized protein LOC109424539 isoform X2 [Aedes albopictus]	------	------	------
LOC109429076	histone deacetylase Rpd3	15.49	13.43	21.54	24.76	23.92	18.04	14.99	14.4	11.71	10.52	10.68	10.79	16.82	22.24	13.7	10.6633	K06067	HDAC1_2	map04110;map05206;map05165;map05203;map05202;map05200;map05220;map05034;map05169;map04330;map05016;map04213;map05031;map04919	Cell cycle;MicroRNAs in cancer;Human papillomavirus infection;Viral carcinogenesis;Transcriptional misregulation in cancer;Pathways in cancer;Chronic myeloid leukemia;Alcoholism;Epstein-Barr virus infection;Notch signaling pathway;Huntington disease;Longevity regulating pathway - multiple species;Amphetamine addiction;Thyroid hormone signaling pathway	XP_019527265.1	PREDICTED: histone deacetylase Rpd3 [Aedes albopictus]	PF00850.19	Hist_deacetyl	Histone deacetylase domain
LOC109429187	mitochondrial import inner membrane translocase subunit TIM14-like	39.87	45.95	30.75	36.66	33.01	29.28	24.1	38.42	56.24	11.04	14.32	9.54	38.8567	32.9833	39.5867	11.6333	K09539	DNAJC19	------	------	XP_019560615.1	PREDICTED: mitochondrial import inner membrane translocase subunit TIM14-like [Aedes albopictus]	PF00226.31;PF03656.13	DnaJ;Pam16	DnaJ domain;Pam16
LOC109429208	probable serine hydrolase, transcript variant X1	4.47	5.45	5.3	4.85	6.6	5.21	5.2	6.79	3.81	1.35	1.4	1.16	5.07333	5.55333	5.26667	1.30333	------	------	------	------	KXJ70258.1	hypothetical protein RP20_CCG024306 [Aedes albopictus]	PF00561.20;PF12697.7;PF12146.8;PF00975.20;PF03096.14	Abhydrolase_1;Abhydrolase_6;Hydrolase_4;Thioesterase;Ndr	alpha/beta hydrolase fold;Alpha/beta hydrolase family;Serine aminopeptidase, S33;Thioesterase domain;Ndr family
LOC109429308	annexin B10-like, transcript variant X1	3.86	5.3	3.31	4.75	6.36	1.71	3.71	4.28	6.98	0.94	0.24	0.87	4.15667	4.27333	4.99	0.683333	K17095	ANXA7_11	------	------	KXJ70192.1	hypothetical protein RP20_CCG024521 [Aedes albopictus]	PF00191.20	Annexin	Annexin
LOC109429359	ER membrane protein complex subunit 6	24.49	34.38	21.8	31.38	34.23	30.98	24.33	30.79	29.5	11.64	10.74	13.96	26.89	32.1967	28.2067	12.1133	K23567	EMC6, TMEM93	------	------	XP_019560804.1	PREDICTED: ER membrane protein complex subunit 6 [Aedes albopictus]	PF07019.12	Rab5ip	Rab5-interacting protein
LOC109429441	heat shock 70 kDa protein cognate 4	202.8	181.76	167.71	287.74	356.3	437.98	507.37	501.61	218.31	17.06	48.46	89.69	184.09	360.673	409.097	51.7367	K03283	HSPA1s	map05162;map05145;map04010;map03040;map05134;map04612;map04213;map04144;map04915;map04141	Measles;Toxoplasmosis;MAPK signaling pathway;Spliceosome;Legionellosis;Antigen processing and presentation;Longevity regulating pathway - multiple species;Endocytosis;Estrogen signaling pathway;Protein processing in endoplasmic reticulum	XP_019540651.1	PREDICTED: heat shock 70 kDa protein cognate 4 [Aedes albopictus]	PF00012.20;PF06723.13	HSP70;MreB_Mbl	Hsp70 protein;MreB/Mbl protein
LOC109429543	glycogen phosphorylase	182.13	177.12	58.95	157.07	146.1	117.36	95.45	112.06	495.47	45.95	43.98	58.53	139.4	140.177	234.327	49.4867	K00688	PYG, glgP	map04910;map04922;map00500;map04217;map04931	Insulin signaling pathway;Glucagon signaling pathway;Starch and sucrose metabolism;Necroptosis;Insulin resistance	KXJ77284.1	hypothetical protein RP20_CCG007885 [Aedes albopictus]	PF00343.20	Phosphorylase	Carbohydrate phosphorylase
LOC109429550	UDP-glucuronosyltransferase 1-3-like, transcript variant X1	10.98	14.17	8.07	16.92	15.28	15.06	9.65	12.97	24.11	3.22	3.82	3.48	11.0733	15.7533	15.5767	3.50667	K00699	UGT	map05204;map00983;map00982;map00980;map00040;map00860;map00053;map00830;map00140	Chemical carcinogenesis;Drug metabolism - other enzymes;Drug metabolism - cytochrome P450;Metabolism of xenobiotics by cytochrome P450;Pentose and glucuronate interconversions;Porphyrin and chlorophyll metabolism;Ascorbate and aldarate metabolism;Retinol metabolism;Steroid hormone biosynthesis	XP_019561072.1	PREDICTED: UDP-glucuronosyltransferase 1-3-like isoform X1 [Aedes albopictus]	PF00201.18;PF04101.16	UDPGT;Glyco_tran_28_C	UDP-glucoronosyl and UDP-glucosyl transferase;Glycosyltransferase family 28 C-terminal domain
LOC109429575	uncharacterized LOC109429575, transcript variant X1	1.56	0.15	0.2	0.21	0.02	0.02	0.11	0.1	0.04	0	0	0.01	0.636667	0.083333	0.083333	0.003333	------	------	------	------	XP_019557544.1	PREDICTED: mucin-17-like isoform X1 [Aedes albopictus]	PF00093.18	VWC	von Willebrand factor type C domain
LOC109429613	1-acyl-sn-glycerol-3-phosphate acyltransferase alpha, transcript variant X1	10.08	10.75	3.1	10.11	8.27	8.15	4.57	6.43	12.6	2.29	3.48	2.97	7.97667	8.84333	7.86667	2.91333	K13509	AGPAT1_2	map00564;map04072;map00561;map04975	Glycerophospholipid metabolism;Phospholipase D signaling pathway;Glycerolipid metabolism;Fat digestion and absorption	XP_019561152.1	PREDICTED: 1-acyl-sn-glycerol-3-phosphate acyltransferase alpha [Aedes albopictus]	PF01553.21	Acyltransferase	Acyltransferase
LOC109429811	ER membrane protein complex subunit 3-like	5.12	6.73	6.68	8.28	9.91	4.78	10.71	9.5	6.28	0.71	1.77	1.14	6.17667	7.65667	8.83	1.20667	K23564	EMC3, TMEM111	------	------	KXJ82694.1	hypothetical protein RP20_CCG011161 [Aedes albopictus]	PF01956.16	EMC3_TMCO1	Integral membrane protein EMC3/TMCO1-like
LOC109429814	ribosome maturation protein SBDS	14.91	17.95	19.24	19.97	23.91	21.01	30.58	38.2	31.83	3.27	4.15	5.46	17.3667	21.63	33.5367	4.29333	K14574	SDO1, SBDS	map03008	Ribosome biogenesis in eukaryotes	XP_019561343.1	PREDICTED: ribosome maturation protein SBDS [Aedes albopictus]	PF09377.10;PF01172.18	SBDS_C;SBDS	SBDS protein C-terminal domain;Shwachman-Bodian-Diamond syndrome
LOC109429835	uncharacterized LOC109429835	5.3	6.16	3.99	10.75	7.52	3.34	9.43	11.73	8.88	0.1	0.32	1.14	5.15	7.20333	10.0133	0.52	------	------	------	------	KXJ69933.1	hypothetical protein RP20_CCG025367 [Aedes albopictus]	PF02958.20;PF07914.11;PF01636.23;PF01633.20	EcKinase;DUF1679;APH;Choline_kinase	Ecdysteroid kinase;Protein of unknown function;Phosphotransferase enzyme family;Choline/ethanolamine kinase
LOC109430028	translin-associated protein X-like	3.65	6.49	13.24	11.7	6.32	6.18	8.93	28.7	35.41	1.77	2.13	1.45	7.79333	8.06667	24.3467	1.78333	------	------	------	------	XP_019545928.1	PREDICTED: translin-associated protein X [Aedes albopictus]	PF01997.16	Translin	Translin family
LOC109430070	-	15.96	4.12	1.47	2.79	4.45	3.83	2.05	2.77	2.28	1.56	0.13	2.67	7.18333	3.69	2.36667	1.45333	------	------	------	------	XP_019559710.1	PREDICTED: protein retinal degeneration B-like isoform X1 [Aedes albopictus]	------	------	------
LOC109430071	-	0.56	0.79	0.52	0.88	0.47	0.85	1.9	1.78	0.42	0	0	0	0.623333	0.733333	1.36667	0	------	------	------	------	XP_019561639.1	PREDICTED: uncharacterized protein LOC109430071 [Aedes albopictus]	------	------	------
LOC109430111	uncharacterized LOC109430111	109.9	145.59	69.5	166.82	170.81	170.69	192.11	197.92	284.17	53.92	40.2	45.12	108.33	169.44	224.733	46.4133	------	------	------	------	KXJ70489.1	hypothetical protein RP20_CCG023369 [Aedes albopictus]	PF15886.5	CBM39	Carbohydrate binding domain
LOC109430508	post-GPI attachment to proteins factor 2-like, transcript variant X1	0.64	0.43	0.14	0.44	0.45	0.58	0.44	0.37	0.91	0	0	0.04	0.403333	0.49	0.573333	0.013333	K23552	PGAP2	------	------	XP_019562114.1	PREDICTED: uncharacterized protein LOC109430508 [Aedes albopictus]	PF10277.9	Frag1	Frag1/DRAM/Sfk1 family
LOC109430515	probable RNA 3'-terminal phosphate cyclase-like protein	5.41	6.52	9.03	6.61	8.74	7.88	6.54	7.68	5.64	1.13	1.82	2.84	6.98667	7.74333	6.62	1.93	K11108	RCL1	map03008	Ribosome biogenesis in eukaryotes	XP_019559731.1	PREDICTED: probable RNA 3'-terminal phosphate cyclase-like protein [Aedes albopictus]	PF01137.21;PF05189.13	RTC;RTC_insert	RNA 3'-terminal phosphate cyclase;RNA 3'-terminal phosphate cyclase
LOC109430528	G1/S-specific cyclin-D2	0.84	1.22	1.79	1.88	1.97	2.52	2.11	1.64	0.59	0	0	0.15	1.28333	2.12333	1.44667	0.05	K10151	CCND2	map04110;map05166;map05165;map05162;map04115;map04390;map05206;map04510;map05200;map04340;map05169;map04068;map04218;map04630;map05203;map04917;map04151;map04310;map05202	Cell cycle;Human T-cell leukemia virus 1 infection;Human papillomavirus infection;Measles;p53 signaling pathway;Hippo signaling pathway;MicroRNAs in cancer;Focal adhesion;Pathways in cancer;Hedgehog signaling pathway;Epstein-Barr virus infection;FoxO signaling pathway;Cellular senescence;Jak-STAT signaling pathway;Viral carcinogenesis;Prolactin signaling pathway;PI3K-Akt signaling pathway;Wnt sig…	XP_019562139.1	PREDICTED: G1/S-specific cyclin-D2 [Aedes albopictus]	PF00134.23;PF02984.19	Cyclin_N;Cyclin_C	Cyclin, N-terminal domain;Cyclin, C-terminal domain
LOC109430556	solute carrier organic anion transporter family member 74D	17.14	14.51	5.46	20.11	23.44	15.86	17.77	18.12	24.43	4.3	4.04	4.12	12.37	19.8033	20.1067	4.15333	------	------	------	------	XP_019562175.1	PREDICTED: solute carrier organic anion transporter family member 5A1 [Aedes albopictus]	PF03137.20;PF07690.16;PF07648.15;PF00050.21	OATP;MFS_1;Kazal_2;Kazal_1	Organic Anion Transporter Polypeptide;Major Facilitator Superfamily;Kazal-type serine protease inhibitor domain;Kazal-type serine protease inhibitor domain
LOC109430808	UDP-glucuronosyltransferase 2B1-like	6.53	6.32	6.08	7.05	18.82	11.76	10.73	16.7	14.68	1.99	2	1.19	6.31	12.5433	14.0367	1.72667	------	------	------	------	XP_019554802.1	PREDICTED: UDP-glucuronosyltransferase 2B1-like [Aedes albopictus]	PF00201.18;PF04101.16	UDPGT;Glyco_tran_28_C	UDP-glucoronosyl and UDP-glucosyl transferase;Glycosyltransferase family 28 C-terminal domain
LOC109430813	keratin, type I cytoskeletal 9-like	82.06	109.61	11.85	63.53	78.49	47.07	50.83	53.72	304.02	14.67	9.32	14.83	67.84	63.03	136.19	12.94	------	------	------	------	------	------	------	------	------
LOC109430948	-	4.19	6.25	3.93	4.83	4.9	6.63	6.32	8.86	6.11	1.65	1.48	2.48	4.79	5.45333	7.09667	1.87	------	------	------	------	XP_019562609.1	PREDICTED: leucine-rich repeat-containing protein let-4-like [Aedes albopictus]	------	------	------
LOC109430960	protein artichoke-like	53.34	89.75	28.25	58.57	52.17	56.97	50.45	47.53	93.15	14.96	11.79	24.02	57.1133	55.9033	63.71	16.9233	------	------	------	------	KXJ82995.1	hypothetical protein RP20_CCG009963 [Aedes albopictus]	PF13855.6;PF12799.7;PF13306.6;PF14580.6	LRR_8;LRR_4;LRR_5;LRR_9	Leucine rich repeat;Leucine Rich repeats;BspA type Leucine rich repeat region;Leucine-rich repeat
LOC109430999	alpha-tocopherol transfer protein-like	3.11	5.52	1.64	3.13	3.21	3.15	5.68	6.72	9.49	0.65	0.45	0.64	3.42333	3.16333	7.29667	0.58	------	------	------	------	XP_019554551.1	PREDICTED: alpha-tocopherol transfer protein-like [Aedes albopictus]	PF00650.20	CRAL_TRIO	CRAL/TRIO domain
LOC109431675	glutathione S-transferase 1-1-like, transcript variant X1	38.19	46.16	7.46	34.41	30.87	24.37	20.8	30.89	173.87	7.62	6.92	10.96	30.6033	29.8833	75.1867	8.5	K00799	GST, gst	map00480;map05204;map00983;map00982;map00980;map05200;map05418;map05225;map04212;map01524	Glutathione metabolism;Chemical carcinogenesis;Drug metabolism - other enzymes;Drug metabolism - cytochrome P450;Metabolism of xenobiotics by cytochrome P450;Pathways in cancer;Fluid shear stress and atherosclerosis;Hepatocellular carcinoma;Longevity regulating pathway - worm;Platinum drug resistance	XP_019563480.1	PREDICTED: glutathione S-transferase 1-1-like isoform X1 [Aedes albopictus]	PF02798.20;PF13417.6;PF13409.6;PF00043.25;PF14497.6	GST_N;GST_N_3;GST_N_2;GST_C;GST_C_3	Glutathione S-transferase, N-terminal domain;Glutathione S-transferase, N-terminal domain;Glutathione S-transferase, N-terminal domain;Glutathione S-transferase, C-terminal domain;Glutathione S-transferase, C-terminal domain
LOC109431761	uncharacterized LOC109431761	2.25	1.45	1.25	2.51	2.64	2.04	1.69	1.91	2.1	0.54	0.7	0.8	1.65	2.39667	1.9	0.68	K06082	FARP2, FRG	map04015;map04520	Rap1 signaling pathway;Adherens junction	XP_019563575.1	PREDICTED: uncharacterized protein LOC109431761 isoform X1 [Aedes albopictus]	PF09380.10;PF00373.18;PF09379.10;PF08736.11	FERM_C;FERM_M;FERM_N;FA	FERM C-terminal PH-like domain;FERM central domain;FERM N-terminal domain;FERM adjacent
LOC109431812	dual specificity mitogen-activated protein kinase kinase dSOR1	4.15	5.25	4.57	4.51	6.36	4.96	5.5	5.1	6	2.07	1.91	2.71	4.65667	5.27667	5.53333	2.23	K04368	MAP2K1, MEK1	map04921;map04620;map04926;map04929;map04928;map04550;map05034;map04726;map04320;map04722;map04114;map05231;map04730;map05235;map04650;map04015;map04014;map04540;map04010;map04013;map04012;map04810;map05135;map05132;map05225;map05224;map04725;map05226;map05221;map05220;map05223;map04720;map04666;map04664;map04662;map04660;map04668;map04068;map04910;map04062;map05230;map04066;map04150;map04151;map…	Oxytocin signaling pathway;Toll-like receptor signaling pathway;Relaxin signaling pathway;GnRH secretion;Parathyroid hormone synthesis, secretion and action;Signaling pathways regulating pluripotency of stem cells;Alcoholism;Serotonergic synapse;Dorso-ventral axis formation;Neurotrophin signaling pathway;Oocyte meiosis;Choline metabolism in cancer;Long-term depression;PD-L1 expression and PD-1 ch…	XP_001662837.1	dual specificity mitogen-activated protein kinase kinase dSOR1 [Aedes aegypti]	PF00069.25;PF07714.17	Pkinase;Pkinase_Tyr	Protein kinase domain;Protein tyrosine kinase
LOC109431932	chymotrypsin-1-like	9.74	11.06	0.92	7	6.05	3.54	8.14	9.38	15.99	1.21	1.56	1.75	7.24	5.53	11.17	1.50667	------	------	------	------	XP_019532832.1	PREDICTED: chymotrypsin-1-like [Aedes albopictus]	PF00089.26;PF13365.6	Trypsin;Trypsin_2	Trypsin;Trypsin-like peptidase domain
LOC109432070	actin-like	4.87	3.63	2.31	9.57	10.27	7.32	4.56	6.35	3.12	0.62	1.42	0.65	3.60333	9.05333	4.67667	0.896667	K05692	ACTB_G1	map05164;map04390;map04391;map04015;map04210;map05135;map04810;map04921;map05131;map05130;map05132;map05225;map04145;map04745;map05110;map05205;map04510;map05418;map05416;map05414;map05412;map04530;map05410;map04971;map04919;map04714;map04670;map05100;map04520;map04611	Influenza A;Hippo signaling pathway;Hippo signaling pathway - fly;Rap1 signaling pathway;Apoptosis;Yersinia infection;Regulation of actin cytoskeleton;Oxytocin signaling pathway;Shigellosis;Pathogenic Escherichia coli infection;Salmonella infection;Hepatocellular carcinoma;Phagosome;Phototransduction - fly;Vibrio cholerae infection;Proteoglycans in cancer;Focal adhesion;Fluid shear stress and ath…	KXJ82456.1	hypothetical protein RP20_CCG013677 [Aedes albopictus]	PF00022.19	Actin	Actin
LOC109432436	-	36.37	38.89	1.77	16.64	21.48	11.1	20	28.25	101.08	5.13	3.94	5.42	25.6767	16.4067	49.7767	4.83	------	------	------	------	KXJ78190.1	hypothetical protein RP20_CCG005288 [Aedes albopictus]	------	------	------
LOC109432675	dehydrogenase/reductase SDR family member on chromosome X-like	3.94	4.03	2.54	3.82	3.75	3.46	8.12	4.7	8.81	1.88	2.46	1.83	3.50333	3.67667	7.21	2.05667	------	------	------	------	XP_019564591.1	PREDICTED: dehydrogenase/reductase SDR family member on chromosome X-like [Aedes albopictus]	PF00106.25;PF13561.6;PF08659.10	adh_short;adh_short_C2;KR	short chain dehydrogenase;Enoyl;KR domain
LOC109432705	uncharacterized LOC109432705	7.27	4.87	15.35	8.13	17.27	5.76	16.7	14.26	2.72	1.25	2.55	1.88	9.16333	10.3867	11.2267	1.89333	------	------	------	------	XP_019537683.1	PREDICTED: uncharacterized protein LOC109408759 [Aedes albopictus]	------	------	------
LOC109432723	uncharacterized LOC109432723	0.38	0.08	0.22	0.21	0.85	0.73	0.43	0.87	0.19	0	0	0	0.226667	0.596667	0.496667	0	K02998	RP-SAe, RPSA	map03010	Ribosome	KXJ77409.1	hypothetical protein RP20_CCG007665 [Aedes albopictus]	PF00012.20	HSP70	Hsp70 protein
LOC109432994	acyl-CoA-binding domain-containing protein 6-like, transcript variant X1	10.86	8.05	5.58	12.43	8.13	6.39	14.17	8.63	17.98	0.6	1.29	0.66	8.16333	8.98333	13.5933	0.85	------	------	------	------	KXJ84087.1	hypothetical protein RP20_CCG020015 [Aedes albopictus]	PF00887.19;PF12796.7;PF13857.6;PF13637.6;PF00023.30;PF13606.6	ACBP;Ank_2;Ank_5;Ank_4;Ank;Ank_3	Acyl CoA binding protein;Ankyrin repeats;Ankyrin repeats;Ankyrin repeats;Ankyrin repeat;Ankyrin repeat
LOC109433025	zwei Ig domain protein zig-8-like	0.25	0.22	0.09	0.49	0.35	0.35	0.15	0.41	0.38	0	0	0	0.186667	0.396667	0.313333	0	------	------	------	------	XP_019552786.1	PREDICTED: zwei Ig domain protein zig-8-like [Aedes albopictus]	PF07679.16;PF13927.6;PF00047.25;PF07686.17;PF13895.6;PF18452.1	I-set;Ig_3;ig;V-set;Ig_2;Ig_6	Immunoglobulin I-set domain;Immunoglobulin domain;Immunoglobulin domain;Immunoglobulin V-set domain;Immunoglobulin domain;Immunoglobulin domain
LOC109433039	cytochrome c oxidase subunit 6C	1361.57	1495.19	520.58	1045.44	1014.55	1089.3	1049.72	1173.78	3177.59	328.07	347.87	465.7	1125.78	1049.76	1800.36	380.547	K02268	COX6C	map00190;map04260;map05012;map05010;map05016;map04714;map04932	Oxidative phosphorylation;Cardiac muscle contraction;Parkinson disease;Alzheimer disease;Huntington disease;Thermogenesis;Non-alcoholic fatty liver disease (NAFLD)	XP_019540315.1	PREDICTED: cytochrome c oxidase subunit 6C-like isoform X1 [Aedes albopictus]	PF02937.15	COX6C	Cytochrome c oxidase subunit VIc
LOC109433100	hepatocyte growth factor-regulated tyrosine kinase substrate-like, transcript variant X1	5.05	6.54	5.33	3.48	2.74	3.45	6.55	8.03	2.98	0.7	0.92	1.35	5.64	3.22333	5.85333	0.99	K12182	HGS, HRS, VPS27	map04145;map04144	Phagosome;Endocytosis	XP_019540353.1	PREDICTED: hepatocyte growth factor-regulated tyrosine kinase substrate-like [Aedes albopictus]	PF12210.8;PF00790.19;PF01363.21	Hrs_helical;VHS;FYVE	Hepatocyte growth factor-regulated tyrosine kinase substrate;VHS domain;FYVE zinc finger
LOC109433128	glycine-rich cell wall structural protein 1.8-like	10.51	21.81	4.12	30.89	43.09	23.88	15.34	26.89	23.4	1.66	1.63	4.61	12.1467	32.62	21.8767	2.63333	------	------	------	------	KXJ80408.1	hypothetical protein RP20_CCG025012 [Aedes albopictus]	------	------	------
LOC109433129	mantle protein-like	4.16	6.08	0.46	2.39	2.23	2.43	2.32	3.87	12.81	0.43	0.77	0.73	3.56667	2.35	6.33333	0.643333	------	------	------	------	XP_019540390.1	PREDICTED: mantle protein-like [Aedes albopictus]	------	------	------
LOC109433439	uncharacterized LOC109433439	4.25	5.06	2.07	7.83	11.96	6.73	8.38	10.43	23.2	0.93	1.83	1.26	3.79333	8.84	14.0033	1.34	------	------	------	------	KXJ70816.1	hypothetical protein RP20_CCG022388 [Aedes albopictus]	PF02958.20;PF07914.11;PF01636.23	EcKinase;DUF1679;APH	Ecdysteroid kinase;Protein of unknown function;Phosphotransferase enzyme family
LOC109433542	putative hydroxypyruvate isomerase	9.56	8	4.8	19.45	12.2	8.54	10.53	13.83	22.41	1.43	3.31	2.54	7.45333	13.3967	15.59	2.42667	K01816	hyi, gip	map00630	Glyoxylate and dicarboxylate metabolism	XP_019565527.1	PREDICTED: putative hydroxypyruvate isomerase [Aedes albopictus]	PF01261.24	AP_endonuc_2	Xylose isomerase-like TIM barrel
LOC109433549	uncharacterized LOC109433549	4.04	12.21	3.51	17.91	35.77	16.72	7.08	6.75	3.38	0.62	0.48	1.63	6.58667	23.4667	5.73667	0.91	------	------	------	------	XP_019565535.1	PREDICTED: uncharacterized protein LOC109433551 [Aedes albopictus]	------	------	------
LOC109433641	cytosolic carboxypeptidase 2	7	7.91	1.07	1.12	2.89	0.82	2.1	4.53	26.75	0.3	0.17	0.35	5.32667	1.61	11.1267	0.273333	K23437	AGBL2_3, CCP2_3	------	------	XP_019565641.1	PREDICTED: uncharacterized protein LOC109433641 [Aedes albopictus]	PF00246.24;PF18027.1	Peptidase_M14;Pepdidase_M14_N	Zinc carboxypeptidase;Cytosolic carboxypeptidase N-terminal domain
LOC109621365	chymotrypsin-like protease CTRL-1	1.16	1.97	1.96	4.43	3.41	2.91	1.9	3.81	0.48	0	0.27	0.45	1.69667	3.58333	2.06333	0.24	------	------	------	------	XP_019930958.1	PREDICTED: chymotrypsin-like protease CTRL-1 [Aedes albopictus]	PF00089.26;PF01607.24;PF13365.6;PF03761.15	Trypsin;CBM_14;Trypsin_2;DUF316	Trypsin;Chitin binding Peritrophin-A domain;Trypsin-like peptidase domain;Chymotrypsin family Peptidase-S1
LOC109621430	uncharacterized LOC109621430	1.23	0.61	0.52	0.5	0.96	0.34	1.43	0.67	0.07	0	0	0	0.786667	0.6	0.723333	0	------	------	------	------	KXJ72814.1	hypothetical protein RP20_CCG017198 [Aedes albopictus]	------	------	------
LOC109621455	uncharacterized LOC109621455	2.14	1.89	3.46	3.15	3.29	1.62	7.15	4.43	3.16	0.62	1.05	0.74	2.49667	2.68667	4.91333	0.803333	K11313	SUPT3H, SPT3	map05202	Transcriptional misregulation in cancer	XP_019931040.1	PREDICTED: uncharacterized protein LOC109621455 [Aedes albopictus]	PF02269.16	TFIID-18kDa	Transcription initiation factor IID, 18kD subunit
LOC109621462	kielin/chordin-like protein	37.84	56.83	32.55	16.03	10.84	9.02	10.01	11.8	16.38	3.09	3.28	5.51	42.4067	11.9633	12.73	3.96	------	------	------	------	KXJ76094.1	hypothetical protein RP20_CCG010364 [Aedes albopictus]	PF05375.13	Pacifastin_I	Pacifastin inhibitor
LOC109621501	transcription factor E2F5	2.95	3.62	4.68	3.16	2.65	1.79	3.28	3.46	1.56	0.31	0.21	0.29	3.75	2.53333	2.76667	0.27	K04682	E2F4_5	map04110;map04350;map04218	Cell cycle;TGF-beta signaling pathway;Cellular senescence	KXJ68782.1	hypothetical protein RP20_CCG001698 [Aedes albopictus]	PF02319.20;PF16421.5	E2F_TDP;E2F_CC-MB	E2F/DP family winged-helix DNA-binding domain;E2F transcription factor CC-MB domain
LOC109621693	histidine triad nucleotide-binding protein 1	48.02	34.85	29.78	45.33	37.26	34.01	32.7	31.51	42.88	4.54	7.96	8.73	37.55	38.8667	35.6967	7.07667	K02503	HINT1, hinT, hit	------	------	KXJ68748.1	hypothetical protein RP20_CCG001880 [Aedes albopictus]	PF01230.23;PF11969.8	HIT;DcpS_C	HIT domain;Scavenger mRNA decapping enzyme C-term binding
LOC109621842	uncharacterized LOC109621842	2.03	3.39	0.55	2.43	3	1.96	2.05	2.23	12.54	0.39	0.19	0.4	1.99	2.46333	5.60667	0.326667	------	------	------	------	XP_019931580.1	PREDICTED: uncharacterized protein LOC109621842 [Aedes albopictus]	PF00062.20;PF01464.20	Lys;SLT	C-type lysozyme/alpha-lactalbumin family;Transglycosylase SLT domain
LOC109622133	phenoloxidase-activating factor 2-like	5.63	7.02	5.85	9.27	6.53	7.58	9.15	6.78	12.13	1.59	1.27	3.49	6.16667	7.79333	9.35333	2.11667	------	------	------	------	XP_019931905.1	PREDICTED: tryptase alpha/beta-1-like [Aedes albopictus]	PF00089.26;PF18322.1	Trypsin;CLIP_1	Trypsin;Serine protease Clip domain PPAF-2
LOC109622182	phenoloxidase-activating factor 2-like	17.12	26.05	8.38	19.72	9.62	13.19	9.81	15.46	17.53	1.93	2.28	2.24	17.1833	14.1767	14.2667	2.15	------	------	------	------	XP_019931971.1	PREDICTED: cationic trypsin-like [Aedes albopictus]	PF00089.26;PF18322.1	Trypsin;CLIP_1	Trypsin;Serine protease Clip domain PPAF-2
LOC109622225	small integral membrane protein 20-like	17.18	24.01	15.57	21.1	31.11	18.34	20.8	24.3	44.49	3.33	7.01	9.15	18.92	23.5167	29.8633	6.49667	------	------	------	------	XP_019563344.1	PREDICTED: small integral membrane protein 20 [Aedes albopictus]	PF15061.6	DUF4538	Domain of unknown function
LOC109622351	symplekin	3.3	4.66	4.57	3.69	2.98	3.09	5.47	3.59	1.5	0.63	1.06	1.44	4.17667	3.25333	3.52	1.04333	K06100	SYMPK	map04530;map03015	Tight junction;mRNA surveillance pathway	KXJ75644.1	hypothetical protein RP20_CCG010820 [Aedes albopictus]	PF12295.8;PF11935.8	Symplekin_C;DUF3453	Symplekin tight junction protein C terminal;Domain of unknown function
LOC109622391	endocuticle structural glycoprotein SgAbd-5-like	11.2	16.28	2.34	7.72	7.44	3.85	4.18	7.48	19.31	2.74	1.58	1.39	9.94	6.33667	10.3233	1.90333	------	------	------	------	XP_019535295.1	PREDICTED: endocuticle structural glycoprotein SgAbd-5-like [Aedes albopictus]	PF00379.23	Chitin_bind_4	Insect cuticle protein
LOC109622496	glycerol-3-phosphate dehydrogenase [NAD(+)], cytoplasmic-like, transcript variant X1	322.43	352.1	83.56	210.02	220.46	214.38	152.67	193.68	603.92	71.41	64.74	95.81	252.697	214.953	316.757	77.32	K00006	GPD1	map00564	Glycerophospholipid metabolism	XP_019537573.1	PREDICTED: glycerol-3-phosphate dehydrogenase [NAD(+)], cytoplasmic isoform X1 [Aedes albopictus]	PF01210.23;PF07479.14	NAD_Gly3P_dh_N;NAD_Gly3P_dh_C	NAD-dependent glycerol-3-phosphate dehydrogenase N-terminus;NAD-dependent glycerol-3-phosphate dehydrogenase C-terminus
LOC109622702	lectin subunit alpha-like	16.63	18.46	6.88	13.7	14.54	8.66	11.52	9.6	32.9	3.08	0.66	4.3	13.99	12.3	18.0067	2.68	------	------	------	------	XP_019932676.1	PREDICTED: lectin subunit alpha-like [Aedes albopictus]	PF00059.21	Lectin_C	Lectin C-type domain
LOC109622780	60S ribosomal protein L37a	790.7	841.82	1499.07	1213.5	1710.93	2710.4	389.59	259.89	114.01	6.09	8.69	6.49	1043.86	1878.28	254.497	7.09	K02921	RP-L37Ae, RPL37A	map03010	Ribosome	XP_001663436.1	60S ribosomal protein L37a [Aedes aegypti]	PF01780.19	Ribosomal_L37ae	Ribosomal L37ae protein family
LOC109622901	-	1.02	1.24	0.2	0.61	0.76	0.6	0.66	0.77	5.05	0.09	0.19	0.1	0.82	0.656667	2.16	0.126667	------	------	------	------	XP_019932917.1	PREDICTED: probable serine/threonine-protein kinase kinX isoform X1 [Aedes albopictus]	------	------	------
LOC109622974	endochitinase-like	10.07	14.48	13.05	17.97	15.23	14.8	10.47	11.13	12.44	0.03	1.21	0.84	12.5333	16	11.3467	0.693333	K01183	E3.2.1.14	map00520	Amino sugar and nucleotide sugar metabolism	XP_019538039.1	PREDICTED: endochitinase [Aedes albopictus]	PF00704.28	Glyco_hydro_18	Glycosyl hydrolases family 18
LOC109623014	endochitinase-like	6.29	8.63	5.29	10.32	11.34	11.92	10.4	7.92	13.43	0.26	0.43	0.46	6.73667	11.1933	10.5833	0.383333	K01183	E3.2.1.14	map00520	Amino sugar and nucleotide sugar metabolism	XP_019933030.1	PREDICTED: endochitinase-like [Aedes albopictus]	PF00704.28	Glyco_hydro_18	Glycosyl hydrolases family 18
LOC109623198	uncharacterized LOC109623198	3.28	2.86	2.43	1.4	3.12	2.65	3.68	3.43	1.43	0.13	0.61	0.37	2.85667	2.39	2.84667	0.37	------	------	------	------	------	------	------	------	------
LOC115253441	-	0.96	0.61	0.49	0.68	0.73	0.5	0.93	0.69	0.88	0.14	0.03	0.05	0.686667	0.636667	0.833333	0.073333	K12604	CNOT1, NOT1	map03018	RNA degradation	KXJ80491.1	hypothetical protein RP20_CCG024292 [Aedes albopictus]	------	------	------
LOC115253445	serine protease inhibitor 28Dc-like, transcript variant X2	19.15	25.96	24.08	23.25	22.62	17.38	23.5	23.89	13.67	7.06	8.99	11.62	23.0633	21.0833	20.3533	9.22333	------	------	------	------	XP_019538258.1	PREDICTED: serine protease inhibitor 28Dc-like [Aedes albopictus]	PF00079.20	Serpin	Serpin
LOC115253472	-	2.23	2	0.74	1.67	1.66	1.65	2.24	2.24	5.83	0.64	0.6	0.68	1.65667	1.66	3.43667	0.64	------	------	------	------	XP_019528211.1	PREDICTED: uncharacterized protein LOC109400191 [Aedes albopictus]	------	------	------
LOC115253514	phenoloxidase-activating factor 2-like, transcript variant X1	6.99	8.23	8.59	13.35	10.52	9.23	16.1	11.22	13.1	3.02	2.45	4.23	7.93667	11.0333	13.4733	3.23333	------	------	------	------	XP_019531773.1	PREDICTED: tryptase-like isoform X1 [Aedes albopictus]	PF00089.26;PF18322.1	Trypsin;CLIP_1	Trypsin;Serine protease Clip domain PPAF-2
LOC115253554	fumarate hydratase, mitochondrial-like, transcript variant X1	40.78	44.22	26.56	51.92	49.35	39.22	49.35	57.54	150.15	2.59	5.29	9.29	37.1867	46.83	85.68	5.72333	K01679	E4.2.1.2B, fumC, FH	map00020;map04934;map05211;map00620;map05200	Citrate cycle (TCA cycle);Cushing syndrome;Renal cell carcinoma;Pyruvate metabolism;Pathways in cancer	XP_019534273.1	PREDICTED: fumarate hydratase, mitochondrial isoform X1 [Aedes albopictus]	PF00206.20;PF10415.9	Lyase_1;FumaraseC_C	Lyase;Fumarase C C-terminus
LOC115253574	uncharacterized LOC115253574, transcript variant X2	21.04	32.39	1.11	15.68	38.54	24.88	8.31	1.91	54.21	1.94	1.11	0.75	18.18	26.3667	21.4767	1.26667	------	------	------	------	XP_019558341.1	PREDICTED: uncharacterized protein LOC109427264 [Aedes albopictus]	PF15430.6	SVWC	Single domain von Willebrand factor type C
LOC115253595	uncharacterized LOC115253595	0.68	0.2	1.4	0.57	0.51	0.43	1.93	0.83	0.37	0	0	0	0.76	0.503333	1.04333	0	------	------	------	------	KXJ76641.1	hypothetical protein RP20_CCG009296 [Aedes albopictus]	------	------	------
LOC115253698	-	6.98	6.8	2.9	7.92	10.99	7.57	4.36	4.86	2.32	0.49	1.09	0.81	5.56	8.82667	3.84667	0.796667	K15122	SLC41A	------	------	XP_019553430.1	PREDICTED: solute carrier family 41 member 1-like isoform X1 [Aedes albopictus]	------	------	------
LOC115253734	E3 ubiquitin-protein ligase CHIP-like	2.87	2.36	3.93	2.62	2.7	2.57	5.87	6.49	5.94	0.2	0.69	0.58	3.05333	2.63	6.1	0.49	K09561	STUB1, CHIP	map04120;map04141	Ubiquitin mediated proteolysis;Protein processing in endoplasmic reticulum	XP_019543700.1	PREDICTED: E3 ubiquitin-protein ligase CHIP-like [Aedes albopictus]	PF04564.15;PF18391.1;PF07719.17;PF00515.28;PF13414.6;PF12895.7;PF13424.6;PF13432.6;PF13431.6	U-box;CHIP_TPR_N;TPR_2;TPR_1;TPR_11;ANAPC3;TPR_12;TPR_16;TPR_17	U-box domain;CHIP N-terminal tetratricopeptide repeat domain;Tetratricopeptide repeat;Tetratricopeptide repeat;TPR repeat;Anaphase-promoting complex, cyclosome, subunit 3;Tetratricopeptide repeat;Tetratricopeptide repeat;Tetratricopeptide repeat
LOC115253783	collagen alpha-1(IV) chain-like, transcript variant X3	16.36	18.74	2.66	10.17	10.6	8.19	7.8	10.33	29.28	2.52	1.92	3.05	12.5867	9.65333	15.8033	2.49667	K06237	COL4A	map05165;map04510;map05146;map04512;map05200;map04974;map04933;map04926;map04151;map05222	Human papillomavirus infection;Focal adhesion;Amoebiasis;ECM-receptor interaction;Pathways in cancer;Protein digestion and absorption;AGE-RAGE signaling pathway in diabetic complications;Relaxin signaling pathway;PI3K-Akt signaling pathway;Small cell lung cancer	KXJ71650.1	hypothetical protein RP20_CCG020089 [Aedes albopictus]	PF01391.18;PF01413.19	Collagen;C4	Collagen triple helix repeat;C-terminal tandem repeated domain in type 4 procollagen
LOC115253785	exocyst complex component 4-like	3.11	3.4	3.71	4.23	4.14	2.53	5.25	4.34	2.39	0.55	1.04	1.1	3.40667	3.63333	3.99333	0.896667	K06111	EXOC4, SEC8	map05132	Salmonella infection	XP_019557246.1	PREDICTED: exocyst complex component 4-like isoform X1 [Aedes albopictus]	PF04048.14;PF06160.12	Sec8_exocyst;EzrA	Sec8 exocyst complex component specific domain;Septation ring formation regulator, EzrA
LOC115253822	B-cell receptor-associated protein 31-like, transcript variant X1	5.89	9.61	4.68	18.1	9.73	14.87	10.09	7.63	6.44	2.12	2.11	2.87	6.72667	14.2333	8.05333	2.36667	K14009	BCAP31, BAP31	map05165;map04141	Human papillomavirus infection;Protein processing in endoplasmic reticulum	XP_019542119.1	PREDICTED: B-cell receptor-associated protein 31-like isoform X1 [Aedes albopictus]	PF05529.12;PF18035.1	Bap31;Bap31_Bap29_C	Bap31/Bap29 transmembrane region;Bap31/Bap29 cytoplasmic coiled-coil domain
LOC115253827	-	0.94	0.57	0.68	1.57	1.54	0.77	0.78	0.98	0.68	0.1	0.2	0.13	0.73	1.29333	0.813333	0.143333	K15631	ABA3	map00790	Folate biosynthesis	XP_019544663.1	PREDICTED: molybdenum cofactor sulfurase 3 [Aedes albopictus]	------	------	------
LOC115253842	NADH dehydrogenase [ubiquinone] 1 alpha subcomplex subunit 8-like, transcript variant X1	38.73	13.91	12.34	24.08	15.63	15.14	70.62	52.38	268.48	4.47	4.18	3.96	21.66	18.2833	130.493	4.20333	K03952	NDUFA8	map04932;map05012;map05010;map04723;map05016;map04714;map00190	Non-alcoholic fatty liver disease (NAFLD);Parkinson disease;Alzheimer disease;Retrograde endocannabinoid signaling;Huntington disease;Thermogenesis;Oxidative phosphorylation	XP_019540499.1	PREDICTED: NADH dehydrogenase [ubiquinone] 1 alpha subcomplex subunit 8-like [Aedes albopictus]	PF06747.13	CHCH	CHCH domain
LOC115253934	uncharacterized LOC115253934	14.3	14.35	5.91	15.68	11.59	15.25	20.11	3.98	28.96	0.72	0.59	2.12	11.52	14.1733	17.6833	1.14333	------	------	------	------	XP_019546836.1	PREDICTED: uncharacterized protein LOC109417169 [Aedes albopictus]	------	------	------
LOC115253936	uncharacterized LOC115253936	8.41	9.74	14.68	9.22	5.76	5.81	7.55	5.35	1.66	0.52	0.23	0.38	10.9433	6.93	4.85333	0.376667	K21853	DOCK9_10_11	------	------	XP_019549599.1	PREDICTED: uncharacterized protein LOC109419767 [Aedes albopictus]	PF13920.6;PF00917.26;PF13923.6;PF00643.24;PF13639.6	zf-C3HC4_3;MATH;zf-C3HC4_2;zf-B_box;zf-RING_2	Zinc finger, C3HC4 type;MATH domain;Zinc finger, C3HC4 type;B-box zinc finger;Ring finger domain
LOC115253943	eukaryotic translation initiation factor 3 subunit H	95.15	92.59	106.63	124.8	91.11	100.17	67.39	44.6	23.47	9.89	8.39	9.34	98.1233	105.36	45.1533	9.20667	K03247	EIF3H	map03013;map05162	RNA transport;Measles	XP_019547338.1	PREDICTED: eukaryotic translation initiation factor 3 subunit H [Aedes albopictus]	PF01398.21	JAB	JAB1/Mov34/MPN/PAD-1 ubiquitin protease
LOC115253949	carcinine transporter-like	1.11	1.18	0.51	0.86	1.72	1.06	0.89	1.03	2.1	0.21	0.14	0.11	0.933333	1.21333	1.34	0.153333	------	------	------	------	XP_019931952.1	PREDICTED: carcinine transporter-like [Aedes albopictus]	PF00083.24;PF07690.16	Sugar_tr;MFS_1	Sugar;Major Facilitator Superfamily
LOC115253954	mitotic spindle assembly checkpoint protein MAD1-like	5.96	8.16	14.22	10.72	8.48	7.5	11.48	10.31	4.42	1.16	0.88	3.33	9.44667	8.9	8.73667	1.79	K06679	MAD1	map04110;map04914;map04114;map05203;map05166	Cell cycle;Progesterone-mediated oocyte maturation;Oocyte meiosis;Viral carcinogenesis;Human T-cell leukemia virus 1 infection	KXJ69623.1	hypothetical protein RP20_CCG026368 [Aedes albopictus]	PF05557.13	MAD	Mitotic checkpoint protein
LOC115254008	probable cytochrome P450 9f2	20.64	30.44	12.26	33.48	22.96	19.13	25.11	34.35	21.15	7.45	7.38	10.62	21.1133	25.19	26.87	8.48333	K15003	CYP9	------	------	KXJ79216.1	hypothetical protein RP20_CCG001948 [Aedes albopictus]	PF00067.22	p450	Cytochrome P450
LOC115254033	-	4.14	3.29	4.75	3.63	3.53	3.15	4.09	3.55	1.77	0.4	0.97	1.29	4.06	3.43667	3.13667	0.886667	K07767	KATNA1	------	------	XP_019554738.1	PREDICTED: katanin p60 ATPase-containing subunit A1 [Aedes albopictus]	------	------	------
LOC115254035	phenoloxidase-activating factor 3-like	1.41	3.59	1.22	3.52	2.93	1.89	2.53	1.56	6.56	0.56	0.45	0.6	2.07333	2.78	3.55	0.536667	------	------	------	------	XP_019530583.1	PREDICTED: polyserase-2 [Aedes albopictus]	PF00089.26;PF03761.15	Trypsin;DUF316	Trypsin;Chymotrypsin family Peptidase-S1
LOC115254044	frizzled-like	1.5	0.9	1.81	4.87	7.33	3.24	2.13	4.56	0.39	0.22	0.41	0.17	1.40333	5.14667	2.36	0.266667	K02432	FZD1_7, fz	map05205;map05165;map04390;map05200;map04550;map05010;map05217;map04916;map05225;map05224;map04934;map05226;map04150;map04310	Proteoglycans in cancer;Human papillomavirus infection;Hippo signaling pathway;Pathways in cancer;Signaling pathways regulating pluripotency of stem cells;Alzheimer disease;Basal cell carcinoma;Melanogenesis;Hepatocellular carcinoma;Breast cancer;Cushing syndrome;Gastric cancer;mTOR signaling pathway;Wnt signaling pathway	XP_019933462.1	PREDICTED: frizzled-like [Aedes albopictus]	PF01534.17;PF01392.22;PF00002.24	Frizzled;Fz;7tm_2	Frizzled/Smoothened family membrane region;Fz domain;7 transmembrane receptor
LOC115254077	-	5.82	8.32	11.6	6.3	7.4	7.31	10.43	11.4	4.55	0.86	1.42	2.76	8.58	7.00333	8.79333	1.68	K00902	DOLK	map00510	N-Glycan biosynthesis	KXJ72269.1	hypothetical protein RP20_CCG018473 [Aedes albopictus]	------	------	------
LOC115254142	charged multivesicular body protein 2a-like	13.85	13.27	9.14	16.1	17.08	13.69	8.71	6.68	15.59	2.39	2.27	3.1	12.0867	15.6233	10.3267	2.58667	K12191	CHMP2A	map04144;map04217	Endocytosis;Necroptosis	XP_019531143.1	PREDICTED: charged multivesicular body protein 2a-like [Aedes albopictus]	PF03357.21	Snf7	Snf7
LOC115254171	sorting nexin-27-like, transcript variant X1	1.32	2.78	3.87	12.17	10.19	6.36	3.35	2.9	1.31	13.74	6.39	0.7	2.65667	9.57333	2.52	6.94333	K17936	SNX27	------	------	KXJ77761.1	hypothetical protein RP20_CCG006692 [Aedes albopictus]	PF00787.24;PF00595.24;PF17820.1;PF00788.23;PF13180.6;PF18116.1	PX;PDZ;PDZ_6;RA;PDZ_2;SNX17_FERM_C	PX domain;PDZ domain;PDZ domain;Ras association;PDZ domain;Sorting Nexin 17 FERM C-terminal domain
LOC115254176	leucine-rich repeat-containing protein 58-like, transcript variant X1	58.28	58.67	53.83	116.84	118.53	104.68	98.31	80.81	77.64	17.87	26.62	26.18	56.9267	113.35	85.5867	23.5567	------	------	------	------	XP_019542763.1	PREDICTED: leucine-rich repeat-containing protein 58-like isoform X1 [Aedes albopictus]	PF13855.6;PF12799.7;PF14580.6	LRR_8;LRR_4;LRR_9	Leucine rich repeat;Leucine Rich repeats;Leucine-rich repeat
LOC115254255	5-aminolevulinate synthase, erythroid-specific, mitochondrial-like	15.97	17.96	26.37	25	27.07	24.39	44.19	58.53	51.14	6.32	8.31	8.18	20.1	25.4867	51.2867	7.60333	K00643	E2.3.1.37, ALAS	map00860;map00260	Porphyrin and chlorophyll metabolism;Glycine, serine and threonine metabolism	XP_019529080.1	PREDICTED: 5-aminolevulinate synthase, nonspecific, mitochondrial isoform X2 [Aedes albopictus]	------	------	------
LOC115254453	arrestin domain-containing protein 2-like	6.52	10.77	9.92	12.18	14.72	11.57	15.86	13.09	7.52	1.84	3.15	5.78	9.07	12.8233	12.1567	3.59	------	------	------	------	XP_019557335.1	PREDICTED: arrestin domain-containing protein 2-like [Aedes albopictus]	PF00339.29;PF02752.22;PF08737.10;PF13002.7	Arrestin_N;Arrestin_C;Rgp1;LDB19	Arrestin;Arrestin;Rgp1;Arrestin_N terminal like
LOC115254514	regulator of telomere elongation helicase 1 homolog	3.61	4	8.13	9.42	5.14	4.19	9.98	10.84	3.35	2.12	1.76	2.4	5.24667	6.25	8.05667	2.09333	K11136	RTEL1	------	------	XP_019558503.1	PREDICTED: regulator of telomere elongation helicase 1 homolog [Aedes albopictus]	PF13307.6;PF06733.15;PF04851.15;PF00270.29	Helicase_C_2;DEAD_2;ResIII;DEAD	Helicase C-terminal domain;DEAD_2;Type III restriction enzyme, res subunit;DEAD/DEAH box helicase
LOC115254955	RNA polymerase I-specific transcription initiation factor RRN3-like	8.59	10.05	16.31	11.06	8.84	7.17	11.06	11.51	5.7	1.71	3.08	3.76	11.65	9.02333	9.42333	2.85	K15216	RRN3, TIFIA	------	------	XP_019563634.1	PREDICTED: RNA polymerase I-specific transcription initiation factor RRN3 [Aedes albopictus]	PF05327.11	RRN3	RNA polymerase I specific transcription initiation factor RRN3
LOC115254973	-	1.36	1.23	1.69	3.75	3.78	2.89	2.27	2.28	2.29	0.56	0.58	0.57	1.42667	3.47333	2.28	0.57	------	------	------	------	KXJ70018.1	hypothetical protein RP20_CCG025134 [Aedes albopictus]	------	------	------
LOC115255001	probable cytochrome P450 6a14	5.01	7.35	5.29	7.51	8.64	6.75	5.63	4.4	11.21	1.8	2.01	2.95	5.88333	7.63333	7.08	2.25333	K14999	CYP6	------	------	XP_019549619.1	PREDICTED: probable cytochrome P450 6a14 [Aedes albopictus]	PF00067.22	p450	Cytochrome P450
LOC115255013	trans-1,2-dihydrobenzene-1,2-diol dehydrogenase-like	25.92	22.7	22.43	44.02	46.77	37.29	36.48	34.11	85.92	5.17	7.92	8.54	23.6833	42.6933	52.17	7.21	K00078	DHDH	map00040;map00980	Pentose and glucuronate interconversions;Metabolism of xenobiotics by cytochrome P450	KXJ74488.1	hypothetical protein RP20_CCG013546 [Aedes albopictus]	PF01408.22;PF02894.17	GFO_IDH_MocA;GFO_IDH_MocA_C	Oxidoreductase family, NAD-binding Rossmann fold;Oxidoreductase family, C-terminal alpha/beta domain
LOC115255015	retinal dehydrogenase 1-like	14.39	15.06	8.26	15.76	14.25	11.87	8.71	10.58	12.38	4.61	3.84	4.85	12.57	13.96	10.5567	4.43333	K00128	ALDH	map00310;map00561;map00981;map00340;map00330;map00053;map00380;map00010;map00620;map00071;map00280;map00410	Lysine degradation;Glycerolipid metabolism;Insect hormone biosynthesis;Histidine metabolism;Arginine and proline metabolism;Ascorbate and aldarate metabolism;Tryptophan metabolism;Glycolysis / Gluconeogenesis;Pyruvate metabolism;Fatty acid degradation;Valine, leucine and isoleucine degradation;beta-Alanine metabolism	KXJ74487.1	hypothetical protein RP20_CCG013545 [Aedes albopictus]	PF00171.22	Aldedh	Aldehyde dehydrogenase family
LOC115255016	-	10.93	15.6	12.46	24.47	34.01	29.15	7.57	6.09	19.87	2.51	2.38	2.95	12.9967	29.21	11.1767	2.61333	K00078	DHDH	map00040;map00980	Pentose and glucuronate interconversions;Metabolism of xenobiotics by cytochrome P450	KXJ74488.1	hypothetical protein RP20_CCG013546 [Aedes albopictus]	------	------	------
LOC115255102	ninjurin-1-like, transcript variant X3	0.63	0.77	0.08	0.28	0.48	0.35	0.27	0.28	1.24	0	0.05	0	0.493333	0.37	0.596667	0.016667	------	------	------	------	KXJ68692.1	hypothetical protein RP20_CCG002148 [Aedes albopictus]	PF04923.12	Ninjurin	Ninjurin
LOC115255119	fibroin heavy chain	24.6	42.47	25.63	30.83	26.82	34.32	39.8	36.9	23.47	6.25	6.36	10.54	30.9	30.6567	33.39	7.71667	------	------	------	------	XP_019543356.1	PREDICTED: fibroin heavy chain-like isoform X1 [Aedes albopictus]	------	------	------
LOC115255338	collagen alpha-1(IV) chain-like	3.04	3.26	0.81	2.95	2.71	1.5	1.93	0.65	6.74	0.44	0.83	0.74	2.37	2.38667	3.10667	0.67	K06237	COL4A	map05165;map04510;map05146;map04512;map05200;map04974;map04933;map04926;map04151;map05222	Human papillomavirus infection;Focal adhesion;Amoebiasis;ECM-receptor interaction;Pathways in cancer;Protein digestion and absorption;AGE-RAGE signaling pathway in diabetic complications;Relaxin signaling pathway;PI3K-Akt signaling pathway;Small cell lung cancer	KXJ71650.1	hypothetical protein RP20_CCG020089 [Aedes albopictus]	------	------	------
LOC115255340	glutathione S-transferase 1-like	1.61	1.95	1.14	1.45	2.7	1.62	0.82	0.48	4.29	0	0	0	1.56667	1.92333	1.86333	0	K00799	GST, gst	map00480;map05204;map00983;map00982;map00980;map05200;map05418;map05225;map04212;map01524	Glutathione metabolism;Chemical carcinogenesis;Drug metabolism - other enzymes;Drug metabolism - cytochrome P450;Metabolism of xenobiotics by cytochrome P450;Pathways in cancer;Fluid shear stress and atherosclerosis;Hepatocellular carcinoma;Longevity regulating pathway - worm;Platinum drug resistance	XP_019547314.1	PREDICTED: glutathione S-transferase 1-like [Aedes albopictus]	PF13417.6;PF02798.20;PF00043.25;PF14497.6;PF13409.6	GST_N_3;GST_N;GST_C;GST_C_3;GST_N_2	Glutathione S-transferase, N-terminal domain;Glutathione S-transferase, N-terminal domain;Glutathione S-transferase, C-terminal domain;Glutathione S-transferase, C-terminal domain;Glutathione S-transferase, N-terminal domain
LOC115255341	glutathione S-transferase 1-like	7.75	14.65	12.88	7.64	7.43	9.41	10.13	12.4	4.26	0.07	1.95	1.39	11.76	8.16	8.93	1.13667	K00799	GST, gst	map00480;map05204;map00983;map00982;map00980;map05200;map05418;map05225;map04212;map01524	Glutathione metabolism;Chemical carcinogenesis;Drug metabolism - other enzymes;Drug metabolism - cytochrome P450;Metabolism of xenobiotics by cytochrome P450;Pathways in cancer;Fluid shear stress and atherosclerosis;Hepatocellular carcinoma;Longevity regulating pathway - worm;Platinum drug resistance	KXJ62424.1	hypothetical protein RP20_CCG010237 [Aedes albopictus]	PF13417.6;PF02798.20;PF13409.6;PF14497.6;PF00043.25;PF13410.6	GST_N_3;GST_N;GST_N_2;GST_C_3;GST_C;GST_C_2	Glutathione S-transferase, N-terminal domain;Glutathione S-transferase, N-terminal domain;Glutathione S-transferase, N-terminal domain;Glutathione S-transferase, C-terminal domain;Glutathione S-transferase, C-terminal domain;Glutathione S-transferase, C-terminal domain
LOC115255364	-	6.12	8.43	4.91	7.61	5.56	6.38	3.48	4.51	17.31	0	0	0	6.48667	6.51667	8.43333	0	K00799	GST, gst	map00480;map05204;map00983;map00982;map00980;map05200;map05418;map05225;map04212;map01524	Glutathione metabolism;Chemical carcinogenesis;Drug metabolism - other enzymes;Drug metabolism - cytochrome P450;Metabolism of xenobiotics by cytochrome P450;Pathways in cancer;Fluid shear stress and atherosclerosis;Hepatocellular carcinoma;Longevity regulating pathway - worm;Platinum drug resistance	XP_019547314.1	PREDICTED: glutathione S-transferase 1-like [Aedes albopictus]	------	------	------
LOC115255368	glutathione S-transferase 1-like	93.64	63.95	63.81	95.01	118.15	84.72	44.99	45.62	127.98	5.87	5.65	8.05	73.8	99.2933	72.8633	6.52333	K00799	GST, gst	map00480;map05204;map00983;map00982;map00980;map05200;map05418;map05225;map04212;map01524	Glutathione metabolism;Chemical carcinogenesis;Drug metabolism - other enzymes;Drug metabolism - cytochrome P450;Metabolism of xenobiotics by cytochrome P450;Pathways in cancer;Fluid shear stress and atherosclerosis;Hepatocellular carcinoma;Longevity regulating pathway - worm;Platinum drug resistance	KXJ72417.1	hypothetical protein RP20_CCG018085 [Aedes albopictus]	PF13417.6;PF13409.6;PF00043.25;PF02798.20;PF14497.6;PF13410.6	GST_N_3;GST_N_2;GST_C;GST_N;GST_C_3;GST_C_2	Glutathione S-transferase, N-terminal domain;Glutathione S-transferase, N-terminal domain;Glutathione S-transferase, C-terminal domain;Glutathione S-transferase, N-terminal domain;Glutathione S-transferase, C-terminal domain;Glutathione S-transferase, C-terminal domain
LOC115255374	inhibitor of Bruton tyrosine kinase-like	2.97	2.18	4.44	2.42	2.26	2.97	7.08	5.82	1.43	0.58	0.59	1.04	3.19667	2.55	4.77667	0.736667	------	------	------	------	KXJ69981.1	hypothetical protein RP20_CCG025245 [Aedes albopictus]	PF00651.31;PF00415.18;PF13540.6;PF12796.7;PF13857.6;PF13606.6;PF13637.6	BTB;RCC1;RCC1_2;Ank_2;Ank_5;Ank_3;Ank_4	BTB/POZ domain;Regulator of chromosome condensation;Regulator of chromosome condensation;Ankyrin repeats;Ankyrin repeats;Ankyrin repeat;Ankyrin repeats
LOC115255375	neuralized-like protein 2	1.3	3.06	4.37	1.66	1.58	1.81	3.11	2.61	1.07	0	0.19	0.16	2.91	1.68333	2.26333	0.116667	K16782	NEURL2	------	------	XP_019547293.1	PREDICTED: neuralized-like protein 2 [Aedes albopictus]	PF07177.12;PF07525.16	Neuralized;SOCS_box	Neuralized;SOCS box
LOC115255376	GATOR complex protein WDR59-like, transcript variant X1	1.97	2.26	2.61	2.3	1.7	2.04	2.65	2.08	1.83	0.07	0.06	0.4	2.28	2.01333	2.18667	0.176667	K20409	WDR59	map04150	mTOR signaling pathway	XP_019547290.1	PREDICTED: WD repeat-containing protein 59 homolog isoform X1 [Aedes albopictus]	PF17120.5	Zn_ribbon_17	Zinc-ribbon, C4HC2 type
LOC115255505	collagen alpha-1(IV) chain-like	84.8	80.92	25.18	38.66	56.3	45.68	47.26	61.74	162.21	17.96	53.15	14.95	63.6333	46.88	90.4033	28.6867	K06237	COL4A	map05165;map04510;map05146;map04512;map05200;map04974;map04933;map04926;map04151;map05222	Human papillomavirus infection;Focal adhesion;Amoebiasis;ECM-receptor interaction;Pathways in cancer;Protein digestion and absorption;AGE-RAGE signaling pathway in diabetic complications;Relaxin signaling pathway;PI3K-Akt signaling pathway;Small cell lung cancer	XP_019547945.1	PREDICTED: collagen alpha-1(IV) chain-like [Aedes albopictus]	PF01413.19;PF01391.18	C4;Collagen	C-terminal tandem repeated domain in type 4 procollagen;Collagen triple helix repeat
LOC115255733	caldesmon-like	2.59	2.69	3.24	2.19	1.61	1.86	1.96	1.26	2.31	0.3	0.17	0.39	2.84	1.88667	1.84333	0.286667	------	------	------	------	XP_019544090.1	PREDICTED: caldesmon-like [Aedes albopictus]	------	------	------
LOC115255765	signal recognition particle 54 kDa protein-like	3.78	4.68	6.53	7.56	6.98	7.76	7.07	6.7	10.17	0	0.08	0.75	4.99667	7.43333	7.98	0.276667	K03106	SRP54, ffh	map03060	Protein export	XP_019552373.1	PREDICTED: signal recognition particle 54 kDa protein [Aedes albopictus]	PF00448.22;PF02881.19;PF02978.19;PF00004.29;PF13671.6;PF02492.19;PF09974.9;PF13191.6;PF13207.6;PF04851.15;PF06414.12	SRP54;SRP54_N;SRP_SPB;AAA;AAA_33;cobW;DUF2209;AAA_16;AAA_17;ResIII;Zeta_toxin	SRP54-type protein, GTPase domain;SRP54-type protein, helical bundle domain;Signal peptide binding domain;ATPase family associated with various cellular activities;AAA domain;CobW/HypB/UreG, nucleotide-binding domain;Uncharacterized protein conserved in archaea;AAA ATPase domain;AAA domain;Type III restriction enzyme, res subunit;Zeta toxin
LOC115255790	uncharacterized LOC115255790	44.9	70.61	39.41	77.86	46.68	61.58	53.78	59.51	102.06	19.97	12.75	18.15	51.64	62.04	71.7833	16.9567	------	------	------	------	EAT47563.1	AAEL001343-PA [Aedes aegypti]	------	------	------
LOC115255815	chromatin accessibility complex protein 1-like	7.98	8.03	4.91	8.45	6.15	9.9	13.91	11.78	8.8	2.46	1.33	1.11	6.97333	8.16667	11.4967	1.63333	K11656	CHRAC1, CHRAC15	------	------	XP_019526519.1	PREDICTED: chromatin accessibility complex protein 1 [Aedes albopictus]	PF00808.23	CBFD_NFYB_HMF	Histone-like transcription factor
LOC115255978	-	2.04	2.74	5.49	3.51	2.58	2.97	2.29	1.51	1.5	0.67	0.61	0.51	3.42333	3.02	1.76667	0.596667	------	------	------	------	XP_019534767.1	PREDICTED: methionine synthase reductase-like [Aedes albopictus]	------	------	------
LOC115256113	sphingomyelin phosphodiesterase-like	2.42	4.38	2.39	6.55	5.66	7.14	4.18	3.47	2.43	0.22	0.21	0.04	3.06333	6.45	3.36	0.156667	K12350	SMPD1, ASM	map00600;map04071;map04217;map04142	Sphingolipid metabolism;Sphingolipid signaling pathway;Necroptosis;Lysosome	KXJ72004.1	hypothetical protein RP20_CCG019141 [Aedes albopictus]	PF00149.28	Metallophos	Calcineurin-like phosphoesterase
LOC115256363	uncharacterized LOC115256363	2.59	1.63	2.34	2.85	2.54	1.08	1.84	1.08	2.52	0.15	0.15	0.44	2.18667	2.15667	1.81333	0.246667	K23407	GATAD1	------	------	XP_019552188.1	PREDICTED: uncharacterized protein LOC109422003 [Aedes albopictus]	------	------	------
LOC115256380	octopamine receptor 2-like, transcript variant X2	13.25	21.48	5.96	4.17	4.29	1.48	10.76	11.95	38.59	0.21	0.21	0.38	13.5633	3.31333	20.4333	0.266667	K04194	CCKAR	map04972;map04911;map04080;map04020	Pancreatic secretion;Insulin secretion;Neuroactive ligand-receptor interaction;Calcium signaling pathway	XP_021694112.1	uncharacterized protein LOC5573036 [Aedes aegypti]	PF00001.21;PF10320.9;PF10328.9;PF13853.6	7tm_1;7TM_GPCR_Srsx;7TM_GPCR_Srx;7tm_4	7 transmembrane receptor;Serpentine type 7TM GPCR chemoreceptor Srsx;Serpentine type 7TM GPCR chemoreceptor Srx;Olfactory receptor
LOC115256390	uncharacterized LOC115256390, transcript variant X2	3.52	3.74	7.13	3.04	1.93	2.05	4.92	4.08	0.37	0.67	0.66	0.52	4.79667	2.34	3.12333	0.616667	------	------	------	------	XP_019526696.1	PREDICTED: uncharacterized protein LOC109398760 isoform X1 [Aedes albopictus]	------	------	------
LOC115256416	complex I intermediate-associated protein 30, mitochondrial-like	8.11	7.19	7.96	6.99	8.88	7.65	12.44	11.51	10.51	0.51	0.54	1.92	7.75333	7.84	11.4867	0.99	K18159	NDUFAF1, CIA30	map04714	Thermogenesis	XP_019531859.1	PREDICTED: complex I intermediate-associated protein 30, mitochondrial-like [Aedes albopictus]	PF08547.12	CIA30	Complex I intermediate-associated protein 30
LOC115256537	uncharacterized LOC115256537	2	2.31	0.5	0.59	1	1.48	2.75	2.48	2.73	0.17	0.29	0.34	1.60333	1.02333	2.65333	0.266667	K05034	SLC6A1, GAT1	map04727;map04721	GABAergic synapse;Synaptic vesicle cycle	XP_019537900.1	PREDICTED: sodium- and chloride-dependent GABA transporter 1-like [Aedes albopictus]	------	------	------
LOC115256540	cuticle protein 2-like	219.43	250.51	0.44	13.19	36.08	0.76	63.63	134.06	1510.4	0.65	0.76	0.96	156.793	16.6767	569.363	0.79	------	------	------	------	XP_019542184.1	PREDICTED: cuticle protein 2-like [Aedes albopictus]	------	------	------
LOC115256566	dehydrodolichyl diphosphate synthase complex subunit nus1-like	4.07	1.83	0.9	13.6	8.37	5.71	5.38	6.52	2.8	0.27	0.08	0.12	2.26667	9.22667	4.9	0.156667	K19177	NUS1	map00900	Terpenoid backbone biosynthesis	KXJ72130.1	hypothetical protein RP20_CCG018786 [Aedes albopictus]	PF01255.19	Prenyltransf	Putative undecaprenyl diphosphate synthase
LOC115256571	nose resistant to fluoxetine protein 6-like	2.79	2.33	1.05	1.84	2.75	2.23	1.68	3.09	5.5	0.63	0.7	1	2.05667	2.27333	3.42333	0.776667	------	------	------	------	XP_019555482.1	PREDICTED: nose resistant to fluoxetine protein 6-like [Aedes albopictus]	PF01757.22	Acyl_transf_3	Acyltransferase family
LOC115256573	uncharacterized LOC115256573	166.21	251.78	62.65	70.07	63.35	66.46	68.93	89.08	243.7	11.03	15.63	36.89	160.213	66.6267	133.903	21.1833	------	------	------	------	XP_019546878.1	PREDICTED: uncharacterized protein LOC109417218 [Aedes albopictus]	PF15868.5	MBF2	Transcription activator MBF2
LOC115256771	D-3-phosphoglycerate dehydrogenase-like	37.28	56.82	28.83	46.88	33.29	38.39	16.71	19.07	33.91	4.81	9.54	10.54	40.9767	39.52	23.23	8.29667	K00058	serA, PHGDH	map00270;map00260	Cysteine and methionine metabolism;Glycine, serine and threonine metabolism	XP_019540355.1	PREDICTED: D-3-phosphoglycerate dehydrogenase-like [Aedes albopictus]	PF02826.19;PF00389.30;PF07991.12	2-Hacid_dh_C;2-Hacid_dh;IlvN	D-isomer specific 2-hydroxyacid dehydrogenase, NAD binding domain;D-isomer specific 2-hydroxyacid dehydrogenase, catalytic domain;Acetohydroxy acid isomeroreductase, NADPH-binding domain
LOC115256800	caspase-7-like	9.79	7.62	4.71	6.08	6.58	3.14	6.93	6.91	4.24	0.61	0.86	1.64	7.37333	5.26667	6.02667	1.03667	K04397	CASP7	map05200;map04668;map05134;map05010;map05130;map05133;map05132;map04210;map04932;map04215;map04214	Pathways in cancer;TNF signaling pathway;Legionellosis;Alzheimer disease;Pathogenic Escherichia coli infection;Pertussis;Salmonella infection;Apoptosis;Non-alcoholic fatty liver disease (NAFLD);Apoptosis - multiple species;Apoptosis - fly	KXJ76771.1	hypothetical protein RP20_CCG009015 [Aedes albopictus]	PF00656.22	Peptidase_C14	Caspase domain
LOC115256816	cytosolic carboxypeptidase 2-like, transcript variant X1	9.32	7.05	0.64	1.85	3.39	1.3	4.76	5.62	31.87	3.19	0.27	0.44	5.67	2.18	14.0833	1.3	K23437	AGBL2_3, CCP2_3	------	------	XP_019565641.1	PREDICTED: uncharacterized protein LOC109433641 [Aedes albopictus]	PF00246.24;PF18027.1	Peptidase_M14;Pepdidase_M14_N	Zinc carboxypeptidase;Cytosolic carboxypeptidase N-terminal domain
LOC115256821	uncharacterized LOC115256821, transcript variant X1	2.7	5.16	1.43	3.01	3.02	0.5	3.57	4.33	1.64	0	0	0	3.09667	2.17667	3.18	0	------	------	------	------	XP_019553757.1	PREDICTED: uncharacterized protein LOC109423289 [Aedes albopictus]	------	------	------
LOC115256852	cytosolic carboxypeptidase 2-like	6.47	8.09	3.86	7.23	13.75	3.88	14.06	32.77	13.07	2.65	3.55	6.76	6.14	8.28667	19.9667	4.32	K23437	AGBL2_3, CCP2_3	------	------	XP_019565641.1	PREDICTED: uncharacterized protein LOC109433641 [Aedes albopictus]	PF00246.24;PF18027.1	Peptidase_M14;Pepdidase_M14_N	Zinc carboxypeptidase;Cytosolic carboxypeptidase N-terminal domain
LOC115257007	succinate--CoA ligase [GDP-forming] subunit beta, mitochondrial-like	10.1	12.91	8.04	18.23	10.39	11.63	19.88	21.61	17.02	1.13	2.5	2.42	10.35	13.4167	19.5033	2.01667	K01900	LSC2	map00020;map00640	Citrate cycle (TCA cycle);Propanoate metabolism	XP_019528761.1	PREDICTED: succinate--CoA ligase [GDP-forming] subunit beta, mitochondrial-like [Aedes albopictus]	PF08442.10;PF00549.19	ATP-grasp_2;Ligase_CoA	ATP-grasp domain;CoA-ligase
LOC115257287	probable cytochrome P450 304a1	4.02	2.46	5.44	3.54	3.77	1.61	2.4	4.5	1.62	0.12	0.44	1	3.97333	2.97333	2.84	0.52	------	------	------	------	XP_019530671.1	PREDICTED: probable cytochrome P450 304a1 [Aedes albopictus]	PF00067.22	p450	Cytochrome P450
LOC115257289	probable cytochrome P450 304a1	2.25	1.38	1.58	2.39	3.4	4.12	3.34	6.2	6.73	0.35	0.41	0.39	1.73667	3.30333	5.42333	0.383333	------	------	------	------	KXJ73477.1	hypothetical protein RP20_CCG015762 [Aedes albopictus]	PF00067.22	p450	Cytochrome P450
LOC115257439	uncharacterized LOC115257439	1.59	2.12	1.07	1.14	0.43	1.12	1.25	3.17	1.34	0	0	0.14	1.59333	0.896667	1.92	0.046667	------	------	------	------	KXJ84229.1	hypothetical protein RP20_CCG015778 [Aedes albopictus]	------	------	------
LOC115257511	uncharacterized LOC115257511	4.31	2.36	1.4	2.56	3.21	2.66	2.86	3.39	8.98	0.85	0.98	0.83	2.69	2.81	5.07667	0.886667	------	------	------	------	XP_019541535.1	PREDICTED: uncharacterized protein LOC109412347 [Aedes albopictus]	PF12832.7;PF07690.16	MFS_1_like;MFS_1	MFS_1 like family;Major Facilitator Superfamily
LOC115257592	uncharacterized LOC115257592	11.21	7.6	8.19	9.3	13.36	6.23	7.77	7.9	11.36	1.82	1.2	0.31	9	9.63	9.01	1.11	------	------	------	------	XP_019562354.1	PREDICTED: uncharacterized protein LOC109430729 [Aedes albopictus]	PF02036.17;PF14864.6	SCP2;Alkyl_sulf_C	SCP-2 sterol transfer family;Alkyl sulfatase C-terminal
LOC115257616	uncharacterized LOC115257616	1.84	2.62	5.01	1.65	1.87	1.41	3.26	1.08	0.94	0.02	0.16	0.05	3.15667	1.64333	1.76	0.076667	------	------	------	------	KXJ79107.1	hypothetical protein RP20_CCG002296 [Aedes albopictus]	PF02017.15	CIDE-N	CIDE-N domain
LOC115257626	phenoloxidase-activating factor 2-like	1.75	2.57	1.29	2.32	2.61	2.09	1.65	1.8	4.04	0.58	0.27	0.83	1.87	2.34	2.49667	0.56	------	------	------	------	XP_019531783.1	PREDICTED: tryptase beta-2-like [Aedes albopictus]	PF00089.26	Trypsin	Trypsin
LOC115258171	-	2.5	2.34	0.64	1.56	1.7	0.68	1.27	1.18	0.55	0.18	0.11	0.37	1.82667	1.31333	1	0.22	------	------	------	------	XP_019554883.1	PREDICTED: uncharacterized protein LOC109424255 [Aedes albopictus]	------	------	------
LOC115258424	uncharacterized LOC115258424	0.32	0.14	0.52	0.52	0.6	0.47	0.27	0.26	0.01	0	0	0.01	0.326667	0.53	0.18	0.003333	------	------	------	------	XP_019565416.1	PREDICTED: uncharacterized protein LOC109433445 [Aedes albopictus]	PF00431.20	CUB	CUB domain
LOC115258428	uncharacterized LOC115258428	5.51	3.17	3.52	10	9.67	9.27	12.32	11.16	22.89	0	0	0	4.06667	9.64667	15.4567	0	------	------	------	------	KXJ67998.1	hypothetical protein RP20_CCG006736 [Aedes albopictus]	------	------	------
LOC115258554	poly [ADP-ribose] polymerase tankyrase-like	2.91	2.48	5.38	4.59	5.61	4.82	4.55	4.73	1.4	1.04	0.68	1.12	3.59	5.00667	3.56	0.946667	------	------	------	------	XP_019538320.1	PREDICTED: tankyrase-1-like [Aedes albopictus]	PF12796.7;PF13637.6;PF13857.6;PF13606.6;PF00023.30	Ank_2;Ank_4;Ank_5;Ank_3;Ank	Ankyrin repeats;Ankyrin repeats;Ankyrin repeats;Ankyrin repeat;Ankyrin repeat
LOC115258566	-	1.25	2.57	0.08	0.53	0.7	0.3	0.65	0.28	3.62	0.11	0.04	0.1	1.3	0.51	1.51667	0.083333	------	------	------	------	KXJ70347.1	hypothetical protein RP20_CCG024024 [Aedes albopictus]	------	------	------
LOC115258581	protein transport protein Sec61 subunit alpha	18.27	18.01	17.92	22.69	19.38	20.34	21.46	19.19	15.11	4.6	8.95	9.49	18.0667	20.8033	18.5867	7.68	K10956	SEC61A	map04145;map03060;map04141;map05110	Phagosome;Protein export;Protein processing in endoplasmic reticulum;Vibrio cholerae infection	XP_019525370.1	PREDICTED: protein transport protein Sec61 subunit alpha [Aedes albopictus]	PF00344.20;PF10559.9	SecY;Plug_translocon	SecY translocase;Plug domain of Sec61p
LOC115258587	proton-coupled amino acid transporter-like protein CG1139, transcript variant X7	11.8	33.23	6.76	20.44	34.85	17.88	24.12	34.8	65.22	1.17	1.26	3.78	17.2633	24.39	41.38	2.07	K14209	SLC36A, PAT	map04974	Protein digestion and absorption	XP_019533372.1	PREDICTED: proton-coupled amino acid transporter-like protein CG1139 [Aedes albopictus]	PF01490.18	Aa_trans	Transmembrane amino acid transporter protein
LOC115258590	uncharacterized LOC115258590	3.84	6.26	9.93	12.87	9.56	11.05	13.49	5.27	10.32	0.65	0.85	1.83	6.67667	11.16	9.69333	1.11	------	------	------	------	------	------	------	------	------
LOC115258703	small nuclear ribonucleoprotein-associated protein B-like	40.38	46.05	64.93	45.1	44.22	47.24	56.28	52.31	24.06	20.54	14.7	16.28	50.4533	45.52	44.2167	17.1733	K11086	SNRPB, SMB	map05322;map03040	Systemic lupus erythematosus;Spliceosome	XP_019538307.1	PREDICTED: small nuclear ribonucleoprotein-associated protein B [Aedes albopictus]	PF01423.22	LSM	LSM domain
LOC115258741	calcium-independent phospholipase A2-gamma-like, transcript variant X1	1.25	1.01	1.03	0.99	1.84	0.82	1.41	1.3	1.57	0.11	0.24	0.49	1.09667	1.21667	1.42667	0.28	K16815	PNPLA8	------	------	KXJ76304.1	hypothetical protein RP20_CCG009919 [Aedes albopictus]	PF01734.22	Patatin	Patatin-like phospholipase
LOC115258974	three prime repair exonuclease 2-like	8.51	6.74	2.02	5.39	9.18	4.37	5.22	2.89	7.98	0	0.27	0.17	5.75667	6.31333	5.36333	0.146667	K10791	TREX2	------	------	KXJ70769.1	hypothetical protein RP20_CCG022517 [Aedes albopictus]	PF00929.24;PF13482.6	RNase_T;RNase_H_2	Exonuclease;RNase_H superfamily
LOC115259326	uncharacterized LOC115259326	1.11	1.02	1.09	1.02	1.03	0.45	5.38	3.6	0.35	0.08	0.23	0.14	1.07333	0.833333	3.11	0.15	------	------	------	------	------	------	------	------	------
LOC115259548	-	2.65	3.13	1.01	2.82	2.8	0.93	1.63	1.85	4.74	0.4	0.24	0.49	2.26333	2.18333	2.74	0.376667	K14388	SLC5A8_12, SMCT	------	------	XP_019549635.1	PREDICTED: sodium-coupled monocarboxylate transporter 1 isoform X2 [Aedes albopictus]	------	------	------
LOC115259549	uncharacterized LOC115259549	2.57	3.44	1.46	1.04	3.06	2.09	1.01	0.97	0.49	0	0	0	2.49	2.06333	0.823333	0	K04079	HSP90A, htpG	map05215;map04657;map05200;map04914;map04659;map04151;map04915;map04621;map05418;map05132;map04217;map04612;map04141	Prostate cancer;IL-17 signaling pathway;Pathways in cancer;Progesterone-mediated oocyte maturation;Th17 cell differentiation;PI3K-Akt signaling pathway;Estrogen signaling pathway;NOD-like receptor signaling pathway;Fluid shear stress and atherosclerosis;Salmonella infection;Necroptosis;Antigen processing and presentation;Protein processing in endoplasmic reticulum	AEM76721.1	heat shock protein 90 [Polyrhachis vicina]	------	------	------
LOC115259908	-	0.43	0.33	0.84	0.64	0.15	0.17	1.84	1.11	0.85	0.05	0	0	0.533333	0.32	1.26667	0.016667	K14818	SQT1	------	------	XP_019558139.1	PREDICTED: angio-associated migratory cell protein [Aedes albopictus]	------	------	------
LOC115259941	-	6.02	8.07	5.82	7.31	4.57	4.79	8.52	10.67	8.18	0.45	1.61	2.85	6.63667	5.55667	9.12333	1.63667	K17285	SELENBP1	map00920	Sulfur metabolism	XP_019541810.1	PREDICTED: selenium-binding protein 1-like [Aedes albopictus]	------	------	------
LOC115259942	uncharacterized LOC115259942	15.44	21.59	8.9	14.09	13.42	11.97	16.88	10.36	17.97	0	1.62	2.45	15.31	13.16	15.07	1.35667	------	------	------	------	KXJ77027.1	hypothetical protein RP20_CCG008458 [Aedes albopictus]	------	------	------
LOC115260002	uncharacterized LOC115260002, transcript variant X1	156.03	153.28	32.38	126.25	121.76	120.34	47.02	93.62	100.5	35.33	21.73	41.82	113.897	122.783	80.38	32.96	------	------	------	------	XP_019530852.1	PREDICTED: uncharacterized protein LOC109402605 isoform X2 [Aedes albopictus]	PF15929.5	Myofilin	Myofilin
LOC115260013	-	1.07	0.56	1.98	1.22	2	1.29	1.83	1.19	0.32	0.01	0.02	0.17	1.20333	1.50333	1.11333	0.066667	K20315	ARHGAP21_23	------	------	XP_019552275.1	PREDICTED: uncharacterized protein LOC109422098 [Aedes albopictus]	------	------	------
LOC115260017	-	0.86	0.33	0.68	0.61	0.88	0.5	0.88	0.82	0.18	0.01	0	0.11	0.623333	0.663333	0.626667	0.04	K20315	ARHGAP21_23	------	------	XP_021694995.1	uncharacterized protein LOC5573415 isoform X1 [Aedes aegypti]	------	------	------
LOC115260076	-	14.5	13.26	10.56	17.15	27.79	23.21	13.43	25.39	42.67	3.52	7.62	5.48	12.7733	22.7167	27.1633	5.54	K15005;K14999	CYP28;CYP6	------	------	XP_019526850.1	PREDICTED: probable cytochrome P450 28a5 [Aedes albopictus]	------	------	------
LOC115260122	-	7.41	7.21	3.63	9.55	7.7	8.9	5.52	4.26	8.63	1.17	1.29	1.38	6.08333	8.71667	6.13667	1.28	------	------	------	------	XP_019562175.1	PREDICTED: solute carrier organic anion transporter family member 5A1 [Aedes albopictus]	------	------	------
LOC115260187	-	42.57	39.93	37.26	51.02	43.76	50.98	38.15	41.59	45.12	9.57	13.54	11.59	39.92	48.5867	41.62	11.5667	------	------	------	------	XP_019565636.1	PREDICTED: HIG1 domain family member 2A, mitochondrial [Aedes albopictus]	------	------	------
LOC115260508	uncharacterized LOC115260508	30.34	52.79	151.29	70.67	44.73	31.84	70.94	25.99	13.83	1.09	5.92	7.8	78.14	49.08	36.92	4.93667	------	------	------	------	------	------	------	------	------
LOC115260562	peptidyl-prolyl isomerase cwc27-like	7.93	9.71	8.2	6.26	7.29	6.13	8.86	9.84	5.32	0.43	1.33	2.4	8.61333	6.56	8.00667	1.38667	------	------	------	------	XP_019531928.1	PREDICTED: vicilin-like seed storage protein At2g18540 [Aedes albopictus]	------	------	------
LOC115260617	fibrous sheath CABYR-binding protein-like, transcript variant X4	1.27	1.08	0.86	2.72	2.59	2.12	1.03	0.96	5.88	0.2	0.35	0.43	1.07	2.47667	2.62333	0.326667	------	------	------	------	XP_019528960.1	PREDICTED: fibrous sheath CABYR-binding protein-like [Aedes albopictus]	------	------	------
LOC115260918	serine protease inhibitor 28Dc-like	4.02	4.07	1.66	5.52	4.33	4.3	2.13	2.87	6.25	0.65	0.35	0.61	3.25	4.71667	3.75	0.536667	------	------	------	------	KXJ75607.1	hypothetical protein RP20_CCG011387 [Aedes albopictus]	PF00079.20	Serpin	Serpin
LOC115260920	serine protease inhibitor 28Dc-like	9.75	9.83	3.23	9.31	11.43	10.4	6.97	9.75	9.99	2.13	2.57	4.04	7.60333	10.38	8.90333	2.91333	------	------	------	------	KXJ81047.1	hypothetical protein RP20_CCG021962 [Aedes albopictus]	PF00079.20	Serpin	Serpin
LOC115260991	fatty acid synthase-like, transcript variant X2	16.83	11.43	5.34	99.43	55.72	63.48	13.41	19.87	24.45	4.08	4.57	3.39	11.2	72.8767	19.2433	4.01333	K00665	FASN	map04910;map00061;map04152	Insulin signaling pathway;Fatty acid biosynthesis;AMPK signaling pathway	XP_019538213.1	PREDICTED: fatty acid synthase-like [Aedes albopictus]	PF00109.26	ketoacyl-synt	Beta-ketoacyl synthase, N-terminal domain
LOC115261046	ejaculatory bulb-specific protein 3-like, transcript variant X1	213.85	289.48	79.65	389.82	335.79	286.08	148.94	238.35	448.99	75.18	54.63	88.16	194.327	337.23	278.76	72.6567	------	------	------	------	XP_019551491.1	PREDICTED: ejaculatory bulb-specific protein 3-like [Aedes albopictus]	PF03392.13	OS-D	Insect pheromone-binding family, A10/OS-D
LOC115261162	uncharacterized LOC115261162	163.19	151.73	147.8	53.09	43.87	14.66	53.98	107.56	208.44	12.85	17.73	9.7	154.24	37.2067	123.327	13.4267	------	------	------	------	XP_019558331.1	PREDICTED: uncharacterized protein LOC109427257 [Aedes albopictus]	------	------	------
LOC115261385	MICOS complex subunit MIC27-like	39.42	42.22	31.7	32.87	32.23	25.84	41.05	47.35	86.77	7.01	13.91	10.73	37.78	30.3133	58.39	10.55	------	------	------	------	XP_019560591.1	PREDICTED: MICOS complex subunit MIC27-like [Aedes albopictus]	PF09769.9	ApoO	Apolipoprotein O
LOC115261433	iron-sulfur cluster assembly 1 homolog, mitochondrial	14.47	16.91	15.53	11.01	27.17	20.93	25.36	9.55	42.75	7.42	4.02	4.77	15.6367	19.7033	25.8867	5.40333	K22063	ISCA1	------	------	XP_019540744.1	PREDICTED: iron-sulfur cluster assembly 1 homolog, mitochondrial [Aedes albopictus]	PF01521.20	Fe-S_biosyn	Iron-sulphur cluster biosynthesis
LOC115261483	lysine-specific demethylase 3B-like, transcript variant X1	1.65	1.78	2.3	1.8	1.65	1.48	2.09	2.41	0.86	0.17	0.41	0.56	1.91	1.64333	1.78667	0.38	K15601	KDM3	map04714	Thermogenesis	XP_019532917.1	PREDICTED: lysine-specific demethylase 3B-like isoform X1 [Aedes albopictus]	PF02373.22	JmjC	JmjC domain, hydroxylase
LOC115261490	protein ELYS homolog	1.57	1.3	2.27	1.46	1.92	0.95	1.81	2.29	0.67	0.24	0.5	0.27	1.71333	1.44333	1.59	0.336667	------	------	------	------	XP_019532909.1	PREDICTED: protein ELYS homolog [Aedes albopictus]	PF13934.6;PF16687.5	ELYS;ELYS-bb	Nuclear pore complex assembly;beta-propeller of ELYS nucleoporin
LOC115261492	ATP-binding cassette sub-family F member 2-like	122.6	109.66	125.54	113.01	92.37	87.81	104.21	130.1	66.23	13.5	33.72	50.19	119.267	97.73	100.18	32.47	K06185	ABCF2	map05130	Pathogenic Escherichia coli infection	XP_019532902.1	PREDICTED: ATP-binding cassette sub-family F member 2 [Aedes albopictus]	------	------	------
LOC115261554	alpha-1,2-mannosyltransferase ALG9-like, transcript variant X3	5.46	6.54	7.95	7.67	6.62	4.73	5.4	5.78	3.53	0.51	2.1	2.31	6.65	6.34	4.90333	1.64	K03846	ALG9	map00510;map00513	N-Glycan biosynthesis;Various types of N-glycan biosynthesis	KXJ69006.1	hypothetical protein RP20_CCG000552 [Aedes albopictus]	PF03901.17	Glyco_transf_22	Alg9-like mannosyltransferase family
LOC115261566	uncharacterized LOC115261566	81.03	77.56	55.19	34.91	45.85	40.28	79.82	106.92	274.72	7.13	11.61	28.4	71.26	40.3467	153.82	15.7133	------	------	------	------	XP_019550104.1	PREDICTED: uncharacterized protein LOC109420224 [Aedes albopictus]	PF11901.8	DUF3421	Protein of unknown function
LOC115262057	glutathione S-transferase D7-like	33.91	28.01	9.07	5.28	7.53	7.72	8.92	5.12	49.39	2.18	2.6	2.93	23.6633	6.84333	21.1433	2.57	K00799	GST, gst	map00480;map05204;map00983;map00982;map00980;map05200;map05418;map05225;map04212;map01524	Glutathione metabolism;Chemical carcinogenesis;Drug metabolism - other enzymes;Drug metabolism - cytochrome P450;Metabolism of xenobiotics by cytochrome P450;Pathways in cancer;Fluid shear stress and atherosclerosis;Hepatocellular carcinoma;Longevity regulating pathway - worm;Platinum drug resistance	XP_019561232.1	PREDICTED: glutathione S-transferase D7-like [Aedes albopictus]	PF13417.6;PF02798.20;PF00043.25;PF13409.6;PF14497.6;PF13410.6;PF00462.24	GST_N_3;GST_N;GST_C;GST_N_2;GST_C_3;GST_C_2;Glutaredoxin	Glutathione S-transferase, N-terminal domain;Glutathione S-transferase, N-terminal domain;Glutathione S-transferase, C-terminal domain;Glutathione S-transferase, N-terminal domain;Glutathione S-transferase, C-terminal domain;Glutathione S-transferase, C-terminal domain;Glutaredoxin
LOC115262062	-	1.17	1.81	0.86	1.87	1.61	1.79	1.34	1.69	1.83	0.46	0.63	0.37	1.28	1.75667	1.62	0.486667	K05665	ABCC1	map05206;map04071;map02010;map04977;map01523	MicroRNAs in cancer;Sphingolipid signaling pathway;ABC transporters;Vitamin digestion and absorption;Antifolate resistance	XP_019535575.1	PREDICTED: multidrug resistance-associated protein 1-like [Aedes albopictus]	------	------	------
LOC115262078	uncharacterized LOC115262078	1.24	0.73	0.92	1.87	2.29	2.03	0.94	0.72	1.64	0.07	0.26	0.12	0.963333	2.06333	1.1	0.15	------	------	------	------	XP_019548006.1	PREDICTED: uncharacterized protein LOC109418298 [Aedes albopictus]	PF02958.20;PF07914.11;PF01636.23	EcKinase;DUF1679;APH	Ecdysteroid kinase;Protein of unknown function;Phosphotransferase enzyme family
LOC115262091	uncharacterized LOC115262091	435.79	491.26	127.47	205.57	261.52	86.09	77.74	231.71	562.05	1.33	0	0	351.507	184.393	290.5	0.443333	------	------	------	------	XP_019931066.1	PREDICTED: uncharacterized protein LOC109621478 [Aedes albopictus]	PF16020.5	Deltameth_res	Deltamethrin resistance
LOC115262192	protein Vhl-like, transcript variant X1	7.06	6.06	6.26	8.02	7.05	5.38	8.42	8.15	11.28	1.84	2.11	3.11	6.46	6.81667	9.28333	2.35333	K03871	VHL	map04212;map04120;map05211;map04066;map05200	Longevity regulating pathway - worm;Ubiquitin mediated proteolysis;Renal cell carcinoma;HIF-1 signaling pathway;Pathways in cancer	KXJ73202.1	hypothetical protein RP20_CCG016294 [Aedes albopictus]	PF01847.16	VHL	VHL beta domain
LOC115262195	uncharacterized LOC115262195	0.53	0.08	0.86	0.49	0.68	0.54	1.13	0.39	0.22	0	0	0.07	0.49	0.57	0.58	0.023333	------	------	------	------	XP_019527022.1	PREDICTED: LOW QUALITY PROTEIN: uncharacterized protein LOC109399044 [Aedes albopictus]	PF04827.14;PF13359.6	Plant_tran;DDE_Tnp_4	Plant transposon protein;DDE superfamily endonuclease
LOC115262760	lactoylglutathione lyase-like, transcript variant X1	33.19	44.8	40.02	57.41	37.46	49.43	35.7	32.12	33.91	5.36	12.69	13.27	39.3367	48.1	33.91	10.44	K01759	GLO1, gloA	map00620	Pyruvate metabolism	XP_019565179.1	PREDICTED: lactoylglutathione lyase-like isoform X1 [Aedes albopictus]	PF00903.25;PF13669.6;PF18029.1	Glyoxalase;Glyoxalase_4;Glyoxalase_6	Glyoxalase/Bleomycin resistance protein/Dioxygenase superfamily;Glyoxalase/Bleomycin resistance protein/Dioxygenase superfamily;Glyoxalase-like domain
LOC115262863	cytochrome P450 9e2-like	30.09	5.72	6.79	24.66	21.48	16.66	34.89	42.54	67.96	0.45	3.16	2.54	14.2	20.9333	48.4633	2.05	K15003	CYP9	------	------	XP_019554817.1	PREDICTED: cytochrome P450 9e2 [Aedes albopictus]	PF00067.22	p450	Cytochrome P450
LOC115262905	CDK5RAP3-like protein, transcript variant X1	4.5	4.42	7.25	6.27	11.32	8.89	7.25	7.25	5.66	2.51	1.74	2.18	5.39	8.82667	6.72	2.14333	------	------	------	------	KXJ71049.1	hypothetical protein RP20_CCG021614 [Aedes albopictus]	PF05600.12	DUF773	CDK5 regulatory subunit-associated protein 3
LOC115262976	COP9 signalosome complex subunit 5-like	16.54	16.02	21.3	22.41	22.14	23.76	16.38	15.61	22.6	4.95	6.08	9.18	17.9533	22.77	18.1967	6.73667	K09613	COPS5, CSN5	------	------	XP_019559732.1	PREDICTED: COP9 signalosome complex subunit 5 [Aedes albopictus]	PF01398.21;PF18323.1;PF14464.6	JAB;CSN5_C;Prok-JAB	JAB1/Mov34/MPN/PAD-1 ubiquitin protease;Cop9 signalosome subunit 5 C-terminal domain;Prokaryotic homologs of the JAB domain
LOC115262998	-	3.04	2.96	2.08	11.78	11.73	14.1	3.64	4.78	6.62	0	0	0.21	2.69333	12.5367	5.01333	0.07	------	------	------	------	XP_019542173.1	PREDICTED: facilitated trehalose transporter Tret1-like [Aedes albopictus]	------	------	------
LOC115263200	peptidoglycan-recognition protein LA-like, transcript variant X1	2.81	1.87	1.64	1.17	1.69	2.01	5.71	9.16	3.47	0.54	0.31	0.74	2.10667	1.62333	6.11333	0.53	K01446	PGRP	------	------	KXJ71884.1	hypothetical protein RP20_CCG019472 [Aedes albopictus]	PF01510.25	Amidase_2	N-acetylmuramoyl-L-alanine amidase
LOC115263223	uncharacterized LOC115263223	3.42	5.95	1.93	4.63	5.04	4.83	4.49	5.16	2.61	1.02	1.25	1.28	3.76667	4.83333	4.08667	1.18333	------	------	------	------	KXJ76939.1	hypothetical protein RP20_CCG008657 [Aedes albopictus]	PF01347.22	Vitellogenin_N	Lipoprotein amino terminal region
LOC115263337	-	29.47	44.14	15.5	27.48	23.58	23.01	21.13	19.14	32.43	7.11	5.49	14.25	29.7033	24.69	24.2333	8.95	------	------	------	------	KXJ82995.1	hypothetical protein RP20_CCG009963 [Aedes albopictus]	------	------	------
LOC115263703	F-box/LRR-repeat protein 7-like	13.77	11.06	3.73	5.74	6.11	7.77	8.16	8.23	31.25	1.31	1.57	3.67	9.52	6.54	15.88	2.18333	------	------	------	------	XP_019553995.1	PREDICTED: F-box/LRR-repeat protein 7-like isoform X4 [Aedes albopictus]	------	------	------
LOC115263721	scoloptoxin SSD976-like	26.83	20.27	14.09	26.12	22.29	17.81	18.89	37.19	100.98	7.97	6.95	9.9	20.3967	22.0733	52.3533	8.27333	------	------	------	------	XP_019548939.1	PREDICTED: venom allergen 5-like [Aedes albopictus]	PF00188.26	CAP	Cysteine-rich secretory protein family
LOC115263769	delta-1-pyrroline-5-carboxylate dehydrogenase, mitochondrial-like	17.18	17.13	6.24	17.15	22	20.46	9.06	10.81	28.41	5.51	3.84	5.33	13.5167	19.87	16.0933	4.89333	K00294	E1.2.1.88	map00250;map00330	Alanine, aspartate and glutamate metabolism;Arginine and proline metabolism	XP_019560727.1	PREDICTED: delta-1-pyrroline-5-carboxylate dehydrogenase, mitochondrial-like [Aedes albopictus]	PF00171.22	Aldedh	Aldehyde dehydrogenase family
LOC115263937	interstitial collagenase-like	0.15	0.49	0.14	0.32	0.39	0.32	0.32	0.09	0.31	0	0	0	0.26	0.343333	0.24	0	------	------	------	------	KXJ62499.1	hypothetical protein RP20_CCG006120 [Aedes albopictus]	PF00413.24;PF00045.19;PF01471.18	Peptidase_M10;Hemopexin;PG_binding_1	Matrixin;Hemopexin;Putative peptidoglycan binding domain
LOC115264095	serine protease grass-like	6.81	12.76	1.98	3.21	1.67	0.69	3.68	2.87	3.83	3.15	7.05	1.85	7.18333	1.85667	3.46	4.01667	------	------	------	------	XP_019554108.1	PREDICTED: serine protease 7-like [Aedes albopictus]	PF00089.26	Trypsin	Trypsin
LOC115264396	N-lysine methyltransferase SMYD2-A-like	2.36	2.1	4.37	3.99	4.06	3.57	6.65	3.69	0.26	0.12	0.3	0.06	2.94333	3.87333	3.53333	0.16	------	------	------	------	XP_019564632.1	PREDICTED: uncharacterized protein LOC109432705 [Aedes albopictus]	PF00856.28;PF01753.18	SET;zf-MYND	SET domain;MYND finger
LOC115264458	uncharacterized LOC115264458, transcript variant X1	1.64	1.36	1	1.54	0.71	1.33	0.9	1.64	3.22	0	0.25	0.18	1.33333	1.19333	1.92	0.143333	------	------	------	------	XP_019549085.1	PREDICTED: uncharacterized protein LOC109419301 [Aedes albopictus]	PF12799.7;PF13855.6	LRR_4;LRR_8	Leucine Rich repeats;Leucine rich repeat
LOC115264597	-	0.18	2.64	5.41	3.61	3.6	3.51	2.98	4.87	4.06	0	0	0	2.74333	3.57333	3.97	0	K08729	PTDSS1	map00564	Glycerophospholipid metabolism	KXJ74010.1	hypothetical protein RP20_CCG014533 [Aedes albopictus]	------	------	------
LOC115264653	actin-1-like	350.55	354.89	41.68	77.95	64.41	63	86.69	193.65	992.33	6.62	9.27	16.96	249.04	68.4533	424.223	10.95	K05692	ACTB_G1	map05164;map04390;map04391;map04015;map04210;map05135;map04810;map04921;map05131;map05130;map05132;map05225;map04145;map04745;map05110;map05205;map04510;map05418;map05416;map05414;map05412;map04530;map05410;map04971;map04919;map04714;map04670;map05100;map04520;map04611	Influenza A;Hippo signaling pathway;Hippo signaling pathway - fly;Rap1 signaling pathway;Apoptosis;Yersinia infection;Regulation of actin cytoskeleton;Oxytocin signaling pathway;Shigellosis;Pathogenic Escherichia coli infection;Salmonella infection;Hepatocellular carcinoma;Phagosome;Phototransduction - fly;Vibrio cholerae infection;Proteoglycans in cancer;Focal adhesion;Fluid shear stress and ath…	XP_001651745.1	actin-1-like [Aedes aegypti]	PF00022.19	Actin	Actin
LOC115264657	28 kDa heat- and acid-stable phosphoprotein-like	24.96	24.69	13.71	28.12	36.42	27.33	27.28	25.66	21.79	5.73	4.69	11.45	21.12	30.6233	24.91	7.29	------	------	------	------	XP_019541806.1	PREDICTED: 28 kDa heat- and acid-stable phosphoprotein [Aedes albopictus]	PF10252.9	PP28	Casein kinase substrate phosphoprotein PP28
LOC115264667	A-kinase anchor protein 9-like	1.33	1.4	0.82	1.64	1.72	1.61	1.6	1.99	0.67	0.36	0.61	0.59	1.18333	1.65667	1.42	0.52	------	------	------	------	XP_019531148.1	PREDICTED: pericentrin isoform X1 [Aedes albopictus]	PF10495.9	PACT_coil_coil	Pericentrin-AKAP-450 domain of centrosomal targeting protein
LOC115264679	serine/threonine-protein kinase pelle-like	4.22	4.05	3.73	3.36	2.99	3.16	3	4.33	4.42	0.2	0.61	1.46	4	3.17	3.91667	0.756667	K04730	IRAK1	map05140;map05152;map05142;map05162;map05145;map05161;map05133;map04010;map05168;map05169;map05135;map04620;map05130;map04624;map05132;map05170;map04064;map04722	Leishmaniasis;Tuberculosis;Chagas disease (American trypanosomiasis);Measles;Toxoplasmosis;Hepatitis B;Pertussis;MAPK signaling pathway;Herpes simplex virus 1 infection;Epstein-Barr virus infection;Yersinia infection;Toll-like receptor signaling pathway;Pathogenic Escherichia coli infection;Toll and Imd signaling pathway;Salmonella infection;Human immunodeficiency virus 1 infection;NF-kappa B sig…	KXJ82174.1	hypothetical protein RP20_CCG015369 [Aedes albopictus]	PF00069.25;PF07714.17;PF00531.22	Pkinase;Pkinase_Tyr;Death	Protein kinase domain;Protein tyrosine kinase;Death domain
LOC115264775	-	5.09	7.76	3.07	7.9	8.2	5.48	4.52	3.74	17.18	1.24	1.26	2.15	5.30667	7.19333	8.48	1.55	------	------	------	------	KXJ69524.1	hypothetical protein RP20_CCG026700 [Aedes albopictus]	------	------	------
LOC115265020	protein lethal(2)essential for life-like	15.05	13.23	2.84	5.31	7.88	7.72	5.46	11.51	29.2	2.93	1.4	2.36	10.3733	6.97	15.39	2.23	K09542	CRYAB	map04213;map04141	Longevity regulating pathway - multiple species;Protein processing in endoplasmic reticulum	XP_019552820.1	PREDICTED: protein lethal(2)essential for life [Aedes albopictus]	PF00011.21	HSP20	Hsp20/alpha crystallin family
LOC115265028	elongation of very long chain fatty acids protein AAEL008004-like, transcript variant X2	2.43	2.95	0.52	1.28	0.85	0.76	1.93	2.11	3.76	0.15	0.31	0.44	1.96667	0.963333	2.6	0.3	------	------	------	------	XP_019932139.1	PREDICTED: elongation of very long chain fatty acids protein AAEL008004-like [Aedes albopictus]	PF01151.18	ELO	GNS1/SUR4 family
LOC115265161	uncharacterized LOC115265161	0.56	0.68	0.07	0.45	0.24	0.43	0.3	0.48	1.46	0.06	0.04	0.06	0.436667	0.373333	0.746667	0.053333	------	------	------	------	XP_019932250.1	PREDICTED: uncharacterized protein LOC109408853 [Aedes albopictus]	------	------	------
LOC115265374	queuosine salvage protein-like	28.25	39.98	31.28	22.07	25.13	30.2	23.11	26.79	43.45	7.2	4.93	6.15	33.17	25.8	31.1167	6.09333	------	------	------	------	XP_019538702.1	PREDICTED: UPF0553 protein C9orf64-like [Aedes albopictus]	PF10343.9	Q_salvage	Potential Queuosine, Q, salvage protein family
LOC115265404	leukocyte elastase inhibitor-like	45.62	55	29.82	80.42	59.22	62.68	46.8	47.73	135.48	20.28	17.48	16.5	43.48	67.44	76.67	18.0867	K23412	SERPINI1	------	------	XP_019931417.1	PREDICTED: leukocyte elastase inhibitor-like [Aedes albopictus]	PF00079.20	Serpin	Serpin
LOC115265483	-	26.57	22.57	11.84	17.16	19.82	27.05	15.1	19.42	32.23	8.8	7.34	7.43	20.3267	21.3433	22.25	7.85667	------	------	------	------	AAV90682.1	putative salivary secreted protein 62k-2 [Aedes albopictus]	------	------	------
LOC115265561	tetratricopeptide repeat protein 19 homolog, mitochondrial-like	1.09	1.85	0.4	3.44	1.67	1.63	7.88	8.48	3.67	0	0	0	1.11333	2.24667	6.67667	0	K18169	TTC19	------	------	KXJ81251.1	hypothetical protein RP20_CCG021041 [Aedes albopictus]	PF13424.6;PF07719.17;PF13374.6;PF13181.6;PF17874.1;PF13176.6	TPR_12;TPR_2;TPR_10;TPR_8;TPR_MalT;TPR_7	Tetratricopeptide repeat;Tetratricopeptide repeat;Tetratricopeptide repeat;Tetratricopeptide repeat;MalT-like TPR region;Tetratricopeptide repeat
LOC115265713	uncharacterized LOC115265713	35.27	28.75	14.56	11.32	12.84	15.7	17.72	7.87	15.26	5.11	3.14	4.94	26.1933	13.2867	13.6167	4.39667	------	------	------	------	XP_021697042.1	uncharacterized protein LOC110675699 [Aedes aegypti]	------	------	------
LOC115265882	-	4.72	2.57	3.89	4.03	1.64	3.92	5.29	0.26	10.47	0	0	0.06	3.72667	3.19667	5.34	0.02	------	------	------	------	KXJ68293.1	hypothetical protein RP20_CCG004409 [Aedes albopictus]	------	------	------
LOC115266052	-	4.55	4.22	5.39	6.64	8.77	7.88	5.26	5.93	3.19	0.66	0.8	1.07	4.72	7.76333	4.79333	0.843333	K15176	CTR9	------	------	XP_019546025.1	PREDICTED: RNA polymerase-associated protein CTR9 homolog [Aedes albopictus]	------	------	------
LOC115266122	mitochondrial import inner membrane translocase subunit Tim29-like	7.39	10.76	16.23	11.52	12.89	9.74	13.65	10.35	12.59	3.74	5.58	3.64	11.46	11.3833	12.1967	4.32	------	------	------	------	XP_019554624.1	PREDICTED: mitochondrial import inner membrane translocase subunit Tim29-like [Aedes albopictus]	PF10171.9	Tim29	Translocase of the Inner Mitochondrial membrane 29
LOC115266331	protein yellow-like	11.97	25.48	8.14	42.52	41.37	41.31	19.67	19.63	97.95	4.06	3.63	4.3	15.1967	41.7333	45.75	3.99667	------	------	------	------	XP_019932488.1	PREDICTED: protein yellow-like [Aedes albopictus]	PF03022.16	MRJP	Major royal jelly protein
LOC115266344	proliferating cell nuclear antigen	14.32	13.44	25.82	11.56	15.2	10.82	18.85	8.37	14.88	0.14	3.11	2.24	17.86	12.5267	14.0333	1.83	K04802	PCNA	map04110;map05161;map03430;map03420;map03410;map03030;map04530	Cell cycle;Hepatitis B;Mismatch repair;Nucleotide excision repair;Base excision repair;DNA replication;Tight junction	XP_001662644.1	proliferating cell nuclear antigen [Aedes aegypti]	PF02747.15;PF00705.18;PF02144.16;PF04139.13	PCNA_C;PCNA_N;Rad1;Rad9	Proliferating cell nuclear antigen, C-terminal domain;Proliferating cell nuclear antigen, N-terminal domain;Repair protein Rad1/Rec1/Rad17;Rad9
LOC115266370	muscarinic acetylcholine receptor gar-3-like	2.94	2.13	0.4	2.35	1.45	0.68	1.58	1.56	0.87	0.15	0.24	0.4	1.82333	1.49333	1.33667	0.263333	K04145	DRD2	map04024;map04015;map04540;map05012;map04080;map04728;map05034;map05030	cAMP signaling pathway;Rap1 signaling pathway;Gap junction;Parkinson disease;Neuroactive ligand-receptor interaction;Dopaminergic synapse;Alcoholism;Cocaine addiction	NP_001345854.1	dopamine D2-like receptor [Aedes aegypti]	PF00001.21;PF10320.9	7tm_1;7TM_GPCR_Srsx	7 transmembrane receptor;Serpentine type 7TM GPCR chemoreceptor Srsx
LOC115266522	deoxynucleoside kinase-like	1.7	2.5	1.33	2.76	0.61	0.16	2.44	1.92	1.35	0.11	0	0.12	1.84333	1.17667	1.90333	0.076667	K05961	dnk	------	------	XP_019546782.1	PREDICTED: deoxynucleoside kinase isoform X1 [Aedes albopictus]	PF01712.19;PF02223.17	dNK;Thymidylate_kin	Deoxynucleoside kinase;Thymidylate kinase
LOC115266861	-	0.87	1.95	1.34	1.69	1.51	1.97	1.22	1.22	5.68	0.4	0.49	0.13	1.38667	1.72333	2.70667	0.34	------	------	------	------	XP_019539908.1	PREDICTED: luciferin 4-monooxygenase-like [Aedes albopictus]	------	------	------
LOC115266914	uncharacterized LOC115266914, transcript variant X1	175.69	212.74	106.66	156.25	91.02	103.56	150.19	187.35	350.34	16.73	22.29	21.58	165.03	116.943	229.293	20.2	K03938	NDUFS5	map04932;map05012;map05010;map04723;map05016;map04714;map00190	Non-alcoholic fatty liver disease (NAFLD);Parkinson disease;Alzheimer disease;Retrograde endocannabinoid signaling;Huntington disease;Thermogenesis;Oxidative phosphorylation	XP_019538326.1	PREDICTED: uncharacterized protein LOC109409331 [Aedes albopictus]	PF10200.9	Ndufs5	NAD
LOC115266993	myogenesis-regulating glycosidase-like	9.06	7.03	4.29	29.19	14.88	50.67	12.42	20.44	47.29	1.83	3.72	3.46	6.79333	31.58	26.7167	3.00333	------	------	------	------	XP_019556364.1	PREDICTED: uncharacterized family 31 glucosidase KIAA1161-like [Aedes albopictus]	PF01055.26	Glyco_hydro_31	Glycosyl hydrolases family 31
LOC115267190	PHD finger protein rhinoceros-like	1.07	1.12	0.21	0.54	0.81	0.6	0.45	0.74	1.87	0.19	0.12	0.26	0.8	0.65	1.02	0.19	------	------	------	------	KXJ80248.1	hypothetical protein RP20_CCG025969 [Aedes albopictus]	------	------	------
LOC115267204	inositol oxygenase-like	5.01	11.56	4.03	33.28	8.43	40.09	35.72	42.28	47.55	2.56	0.97	1.63	6.86667	27.2667	41.85	1.72	K00469	MIOX	map00053;map00562	Ascorbate and aldarate metabolism;Inositol phosphate metabolism	XP_019556394.1	PREDICTED: inositol oxygenase [Aedes albopictus]	PF05153.15	MIOX	Myo-inositol oxygenase
LOC115267476	phenoloxidase 2-like	1.14	2.81	1.07	3.68	4.1	3.99	1.51	2.07	6.9	0.03	0.07	0.33	1.67333	3.92333	3.49333	0.143333	------	------	------	------	XP_019563534.1	PREDICTED: phenoloxidase 2-like [Aedes albopictus]	PF03723.14;PF00372.19;PF03722.14;PF00264.20	Hemocyanin_C;Hemocyanin_M;Hemocyanin_N;Tyrosinase	Hemocyanin, ig-like domain;Hemocyanin, copper containing domain;Hemocyanin, all-alpha domain;Common central domain of tyrosinase
LOC115267616	uncharacterized LOC115267616	2.06	3.38	2.82	3.74	23.56	7.7	5.65	12.74	1.37	0.47	0.34	0.55	2.75333	11.6667	6.58667	0.453333	------	------	------	------	XP_019546578.1	PREDICTED: uncharacterized protein LOC109416913 [Aedes albopictus]	------	------	------
LOC115267620	myrosinase 1-like	2	2.56	0.55	1.95	2.24	2.04	1.37	1.64	6.61	0.56	0.26	0.41	1.70333	2.07667	3.20667	0.41	------	------	------	------	XP_019563535.1	PREDICTED: myrosinase 1-like [Aedes albopictus]	PF00232.18	Glyco_hydro_1	Glycosyl hydrolase family 1
LOC115267825	glucose-6-phosphate 1-dehydrogenase-like	7.45	7.82	9.56	17.98	19.94	18.17	9.63	9.86	11.39	0.19	1.55	2.25	8.27667	18.6967	10.2933	1.33	K00036	G6PD, zwf	map00480;map00030;map05230	Glutathione metabolism;Pentose phosphate pathway;Central carbon metabolism in cancer	KXJ77310.1	hypothetical protein RP20_CCG007820 [Aedes albopictus]	PF02781.16;PF00479.22	G6PD_C;G6PD_N	Glucose-6-phosphate dehydrogenase, C-terminal domain;Glucose-6-phosphate dehydrogenase, NAD binding domain
LOC115267833	farnesol dehydrogenase-like	19.88	20.61	12.75	25.77	15.97	27.11	13.13	11.13	38.37	1.35	4.94	4.38	17.7467	22.95	20.8767	3.55667	K15890	FOHSDR	map00981;map00900	Insect hormone biosynthesis;Terpenoid backbone biosynthesis	XP_019528825.1	PREDICTED: farnesol dehydrogenase-like [Aedes albopictus]	PF00106.25;PF13561.6;PF08659.10;PF01370.21	adh_short;adh_short_C2;KR;Epimerase	short chain dehydrogenase;Enoyl;KR domain;NAD dependent epimerase/dehydratase family
LOC115267970	putative fatty acyl-CoA reductase CG5065	5.32	6.07	1.8	7.33	6.41	6.37	4.35	6.97	17.01	1.67	1.58	1.44	4.39667	6.70333	9.44333	1.56333	K13356	FAR	map04146;map04212	Peroxisome;Longevity regulating pathway - worm	XP_019543962.1	PREDICTED: putative fatty acyl-CoA reductase CG5065 [Aedes albopictus]	PF07993.12;PF03015.19;PF16363.5;PF01370.21;PF01073.19;PF02719.15	NAD_binding_4;Sterile;GDP_Man_Dehyd;Epimerase;3Beta_HSD;Polysacc_synt_2	Male sterility protein;Male sterility protein;GDP-mannose 4,6 dehydratase;NAD dependent epimerase/dehydratase family;3-beta hydroxysteroid dehydrogenase/isomerase family;Polysaccharide biosynthesis protein
LOC115267981	esterase B1-like	0.62	0.89	0.43	0.35	0.81	0.46	2.2	0.61	1.08	0.04	0.08	0.13	0.646667	0.54	1.29667	0.083333	------	------	------	------	XP_019539761.1	PREDICTED: esterase B1-like [Aedes albopictus]	PF00135.28;PF07859.13;PF12697.7	COesterase;Abhydrolase_3;Abhydrolase_6	Carboxylesterase family;alpha/beta hydrolase fold;Alpha/beta hydrolase family
LOC115268009	-	0.84	0.81	0.3	0.65	0.54	0.51	0.99	0.87	2.32	0.05	0.06	0.11	0.65	0.566667	1.39333	0.073333	K00731	C1GALT1	map00512;map00514	Mucin type O-glycan biosynthesis;Other types of O-glycan biosynthesis	XP_019931052.1	PREDICTED: glycoprotein-N-acetylgalactosamine 3-beta-galactosyltransferase 1-like [Aedes albopictus]	------	------	------
LOC115268022	tenascin-like, transcript variant X1	3.92	5.12	1.15	3.04	2.94	1.85	3.35	3.06	7.81	0.51	0.2	0.59	3.39667	2.61	4.74	0.433333	------	------	------	------	XP_019557044.1	PREDICTED: LOW QUALITY PROTEIN: tenascin-like [Aedes albopictus]	------	------	------
LOC115268025	phenoloxidase-activating factor 1-like, transcript variant X1	1.5	3.11	0.35	1.98	1.1	1.79	1.5	1.28	5.61	0.22	0.22	0.46	1.65333	1.62333	2.79667	0.3	------	------	------	------	XP_019557041.1	PREDICTED: coagulation factor IX-like [Aedes albopictus]	PF00089.26;PF16030.5;PF03761.15	Trypsin;GD_N;DUF316	Trypsin;Serine protease gd N-terminus;Chymotrypsin family Peptidase-S1
LOC115268073	-	5.36	5.59	3.44	2.95	3.38	3.16	3.52	4.1	3.08	1.38	0.91	1.44	4.79667	3.16333	3.56667	1.24333	K23504	SERAC1	------	------	KXJ83384.1	hypothetical protein RP20_CCG007432 [Aedes albopictus]	------	------	------
LOC115268084	apyrase-like	29.06	26.01	7.89	21.93	28.35	19.27	23.19	33.77	40.73	2.71	5.75	6.17	20.9867	23.1833	32.5633	4.87667	------	------	------	------	KXJ78249.1	hypothetical protein RP20_CCG005147 [Aedes albopictus]	PF02872.18;PF00149.28	5_nucleotid_C;Metallophos	5'-nucleotidase, C-terminal domain;Calcineurin-like phosphoesterase
LOC115268085	-	4.86	12.61	2.4	16.06	9.43	13.34	7.97	5.87	16.21	0.43	1.8	1.18	6.62333	12.9433	10.0167	1.13667	------	------	------	------	XP_019556937.1	PREDICTED: toll-like receptor 6 [Aedes albopictus]	------	------	------
LOC115268086	leucine-rich repeat-containing protein 1-like	15.32	40.26	29.39	22.04	15.42	9.62	27.2	49.42	17.31	0.53	1	2.37	28.3233	15.6933	31.31	1.3	------	------	------	------	XP_019556936.1	PREDICTED: leucine-rich repeat-containing protein 1-like [Aedes albopictus]	PF13855.6;PF12799.7;PF14580.6	LRR_8;LRR_4;LRR_9	Leucine rich repeat;Leucine Rich repeats;Leucine-rich repeat
LOC115268522	uncharacterized LOC115268522	82.93	76.69	6.06	38.03	38.4	28.25	39.73	30.12	183.3	9.18	8.75	9.21	55.2267	34.8933	84.3833	9.04667	------	------	------	------	EAT33490.1	AAEL014234-PA [Aedes aegypti]	------	------	------
LOC115268524	uncharacterized LOC115268524	82.93	76.69	6.06	38.03	38.4	28.25	39.73	30.12	183.3	9.18	8.75	9.21	55.2267	34.8933	84.3833	9.04667	------	------	------	------	EAT33490.1	AAEL014234-PA [Aedes aegypti]	------	------	------
LOC115268684	papilin-like	0.73	1.16	0.12	1.42	1.59	1.24	0.91	0.77	3.54	0.15	0.05	0.17	0.67	1.41667	1.74	0.123333	------	------	------	------	XP_019526505.1	PREDICTED: papilin-like isoform X3 [Aedes albopictus]	PF00014.23;PF13927.6;PF07679.16;PF05986.14;PF13895.6;PF00090.19;PF08686.11	Kunitz_BPTI;Ig_3;I-set;ADAM_spacer1;Ig_2;TSP_1;PLAC	Kunitz/Bovine pancreatic trypsin inhibitor domain;Immunoglobulin domain;Immunoglobulin I-set domain;ADAM-TS Spacer 1;Immunoglobulin domain;Thrombospondin type 1 domain;PLAC
LOC115268757	zinc finger protein 830-like	1.14	1.15	2.77	1.49	1.16	1.79	4.08	2.19	0.94	0.2	0.11	0.34	1.68667	1.48	2.40333	0.216667	K13104	ZNF830, CCDC16	------	------	XP_019534109.1	PREDICTED: zinc finger protein 830-like [Aedes albopictus]	PF12171.8;PF12874.7	zf-C2H2_jaz;zf-met	Zinc-finger double-stranded RNA-binding;Zinc-finger of C2H2 type
LOC115268778	-	8.77	9.73	8.58	9.53	7.9	11.3	9.23	13.46	28.57	0.69	2.76	1.97	9.02667	9.57667	17.0867	1.80667	------	------	------	------	XP_019541003.1	PREDICTED: uncharacterized protein LOC109411847 [Aedes albopictus]	------	------	------
LOC115268789	fibrillin-1-like, transcript variant X1	1.29	1.88	0.3	2.02	2.04	0.98	0.82	1.23	3.3	0.3	0.16	0.37	1.15667	1.68	1.78333	0.276667	------	------	------	------	XP_019557044.1	PREDICTED: LOW QUALITY PROTEIN: tenascin-like [Aedes albopictus]	------	------	------
LOC115268887	39S ribosomal protein L44, mitochondrial-like, transcript variant X2	9.44	9.26	10.06	10.75	8.28	9.7	7.71	7.02	7.44	1.35	3.21	2.81	9.58667	9.57667	7.39	2.45667	K17425	MRPL44	------	------	XP_019535344.1	PREDICTED: 39S ribosomal protein L44, mitochondrial isoform X1 [Aedes albopictus]	PF14622.6	Ribonucleas_3_3	Ribonuclease-III-like
LOC115268933	-	8.31	14.07	7.3	6.22	5.22	8.73	6.13	5.96	5.95	1.29	4.05	0.95	9.89333	6.72333	6.01333	2.09667	K15456	KTI12	------	------	XP_019546310.1	PREDICTED: protein KTI12 homolog [Aedes albopictus]	------	------	------
LOC115268979	glucose dehydrogenase [FAD, quinone]-like	17.04	18.81	6.58	14.62	12.31	11.58	9.31	10.52	14.89	2.87	2.2	2.64	14.1433	12.8367	11.5733	2.57	K00115	GLD	map00030	Pentose phosphate pathway	XP_019565336.1	PREDICTED: glucose dehydrogenase [FAD, quinone]-like [Aedes albopictus]	PF00732.19;PF05199.13	GMC_oxred_N;GMC_oxred_C	GMC oxidoreductase;GMC oxidoreductase
LOC115268990	uncharacterized LOC115268990	45.03	65.18	7.81	43.57	24.48	40.65	24.42	20.35	66.94	8.09	10.78	15.06	39.34	36.2333	37.2367	11.31	------	------	------	------	KXJ80129.1	hypothetical protein RP20_CCG026452 [Aedes albopictus]	------	------	------
LOC115269055	-	1.23	3.34	3.13	1.64	3.07	2.84	5.2	4.27	3.42	0.07	0.66	0.57	2.56667	2.51667	4.29667	0.433333	K00764	purF, PPAT	map00250;map00230	Alanine, aspartate and glutamate metabolism;Purine metabolism	KXJ72752.1	hypothetical protein RP20_CCG017331 [Aedes albopictus]	------	------	------
LOC115269088	serine protease persephone-like	1.9	2.27	1.55	6.28	5.19	4.8	4.02	2.18	3.46	0.21	0.78	0.75	1.90667	5.42333	3.22	0.58	K20671	PSH	map04624	Toll and Imd signaling pathway	XP_019525058.1	PREDICTED: serine protease persephone-like [Aedes albopictus]	PF00089.26;PF12032.8	Trypsin;CLIP	Trypsin;Regulatory CLIP domain of proteinases
LOC115269102	40S ribosomal protein S13	0.61	2.57	0.07	14.35	11.54	32.92	9.62	5.81	7.8	0	0	0	1.08333	19.6033	7.74333	0	K02953	RP-S13e, RPS13	map03010	Ribosome	XP_001657049.1	40S ribosomal protein S13 [Aedes aegypti]	PF08069.12;PF00312.22	Ribosomal_S13_N;Ribosomal_S15	Ribosomal S13/S15 N-terminal domain;Ribosomal protein S15
LOC115269103	amidophosphoribosyltransferase-like	14.68	20.17	17.79	23.21	14.86	19.48	18.66	19.13	19.76	3.13	9.14	8.62	17.5467	19.1833	19.1833	6.96333	K00764	purF, PPAT	map00250;map00230	Alanine, aspartate and glutamate metabolism;Purine metabolism	XP_019552328.1	PREDICTED: amidophosphoribosyltransferase-like [Aedes albopictus]	PF13522.6;PF13537.6;PF00156.27;PF13230.6	GATase_6;GATase_7;Pribosyltran;GATase_4	Glutamine amidotransferase domain;Glutamine amidotransferase domain;Phosphoribosyl transferase domain;Glutamine amidotransferases class-II
LOC115269132	syndetin-like	2.32	1.79	2.56	2.77	2.51	2.34	2.92	3.46	2.22	1.1	0.83	1.02	2.22333	2.54	2.86667	0.983333	K23288	VPS50	------	------	XP_019558629.1	PREDICTED: syndetin [Aedes albopictus]	PF10475.9;PF10474.9	Vps54_N;DUF2451	Vacuolar-sorting protein 54, of GARP complex;Protein of unknown function C-terminus
LOC115269334	probable cardiolipin synthase (CMP-forming)	13.12	12.86	15.9	11.21	9.32	11.05	12.18	9.01	8.7	0.99	0.87	4.7	13.96	10.5267	9.96333	2.18667	K08744	CRLS	map00564	Glycerophospholipid metabolism	KXJ68463.1	hypothetical protein RP20_CCG003368 [Aedes albopictus]	PF01066.21	CDP-OH_P_transf	CDP-alcohol phosphatidyltransferase
LOC115269457	actin-1	19.56	16.43	1.37	9.05	7.28	8.25	10.76	22.3	74.02	0.64	0.44	0.65	12.4533	8.19333	35.6933	0.576667	K05692	ACTB_G1	map05164;map04390;map04391;map04015;map04210;map05135;map04810;map04921;map05131;map05130;map05132;map05225;map04145;map04745;map05110;map05205;map04510;map05418;map05416;map05414;map05412;map04530;map05410;map04971;map04919;map04714;map04670;map05100;map04520;map04611	Influenza A;Hippo signaling pathway;Hippo signaling pathway - fly;Rap1 signaling pathway;Apoptosis;Yersinia infection;Regulation of actin cytoskeleton;Oxytocin signaling pathway;Shigellosis;Pathogenic Escherichia coli infection;Salmonella infection;Hepatocellular carcinoma;Phagosome;Phototransduction - fly;Vibrio cholerae infection;Proteoglycans in cancer;Focal adhesion;Fluid shear stress and ath…	XP_019541796.1	PREDICTED: actin-1 [Aedes albopictus]	PF00022.19	Actin	Actin
LOC115269482	serine protease easter-like	89.95	113.97	32.24	110.1	53.79	68.36	104.14	47.79	226.32	1.55	1.7	1.92	78.72	77.4167	126.083	1.72333	------	------	------	------	XP_019553295.1	PREDICTED: serine protease easter [Aedes albopictus]	PF00089.26	Trypsin	Trypsin
LOC115269483	CLIP domain-containing serine protease 2-like	127.06	121.31	57.66	250.27	159.92	141.71	151.56	143.05	287.45	11.97	22.01	36.04	102.01	183.967	194.02	23.34	------	------	------	------	XP_019556407.1	PREDICTED: serine protease easter [Aedes albopictus]	PF00089.26	Trypsin	Trypsin
LOC115269511	-	5.06	7.61	1.72	3.88	2.66	2.12	3.23	4.34	6.5	0.79	0.98	0.94	4.79667	2.88667	4.69	0.903333	------	------	------	------	KXJ80704.1	hypothetical protein RP20_CCG023576 [Aedes albopictus]	------	------	------
LOC115269590	UDP-glucuronosyltransferase 2B15-like	2.59	2.33	0.99	3.97	2.27	5.23	1.45	1.7	1.88	0.28	0.49	0.67	1.97	3.82333	1.67667	0.48	------	------	------	------	XP_019539378.1	PREDICTED: UDP-glucuronosyltransferase 2B15-like [Aedes albopictus]	PF00201.18;PF04101.16	UDPGT;Glyco_tran_28_C	UDP-glucoronosyl and UDP-glucosyl transferase;Glycosyltransferase family 28 C-terminal domain
LOC115269654	uncharacterized LOC115269654	15.19	13.46	11.81	12.76	17.41	13.37	23.67	32.8	6.9	1.02	4.02	5.75	13.4867	14.5133	21.1233	3.59667	------	------	------	------	XP_019553978.1	PREDICTED: uncharacterized protein LOC109423454 [Aedes albopictus]	PF15860.5	DUF4728	Domain of unknown function
LOC115269706	uncharacterized LOC115269706	367.22	261.37	166.98	435.83	304.18	539.19	603.45	390.3	1390.35	40.15	10.33	4.87	265.19	426.4	794.7	18.45	------	------	------	------	KXJ71739.1	hypothetical protein RP20_CCG019832 [Aedes albopictus]	------	------	------
LOC115269965	troponin C-like, transcript variant X1	185.7	205.6	66.41	66.68	72.27	107.09	72.14	109.02	591.59	18.99	22.97	52.69	152.57	82.0133	257.583	31.55	------	------	------	------	XP_019553219.1	PREDICTED: troponin C-like isoform X1 [Aedes albopictus]	PF13499.6;PF00036.32;PF13405.6;PF13833.6;PF14658.6;PF13202.6	EF-hand_7;EF-hand_1;EF-hand_6;EF-hand_8;EF-hand_9;EF-hand_5	EF-hand domain pair;EF hand;EF-hand domain;EF-hand domain pair;EF-hand domain;EF hand
LOC115270024	-	223.06	270.48	193.92	178.12	183.55	198.13	353.13	268.7	307.62	0	1.13	0.61	229.153	186.6	309.817	0.58	K02267	COX6B	map00190;map04260;map05012;map05010;map05016;map04714;map04932	Oxidative phosphorylation;Cardiac muscle contraction;Parkinson disease;Alzheimer disease;Huntington disease;Thermogenesis;Non-alcoholic fatty liver disease (NAFLD)	XP_001653504.1	cytochrome c oxidase subunit 6B1 isoform X2 [Aedes aegypti]	------	------	------
LOC115270042	-	1.49	2.06	1.39	2.4	2.31	1.47	5.99	6.26	2.08	0.38	0.51	0.27	1.64667	2.06	4.77667	0.386667	K21958	FAM20C	------	------	XP_019537339.1	PREDICTED: extracellular serine/threonine protein CG31145-like [Aedes albopictus]	------	------	------
LOC115270063	histone H1-like	1.43	1.08	0.15	0.69	0.56	1.37	0.46	0.57	1.66	0	0	0.08	0.886667	0.873333	0.896667	0.026667	K11275	H1_5	------	------	XP_019542429.1	PREDICTED: histone H1-like [Aedes albopictus]	PF00538.19	Linker_histone	linker histone H1 and H5 family
LOC115270129	ion-translocating oxidoreductase complex subunit C-like	2.04	1.63	0.23	1.01	1.17	0.76	0.62	0.64	2.27	0.06	0.05	0.08	1.3	0.98	1.17667	0.063333	------	------	------	------	KXJ79146.1	hypothetical protein RP20_CCG002194 [Aedes albopictus]	------	------	------
LOC115270179	rutC family protein UK114-like	139.11	130.04	106.82	144.11	181.09	137.35	92.24	113.71	226.5	33.82	40.16	48.1	125.323	154.183	144.15	40.6933	K09022	ridA, tdcF, RIDA	------	------	XP_019554890.1	PREDICTED: rutC family protein UK114-like [Aedes albopictus]	PF01042.21	Ribonuc_L-PSP	Endoribonuclease L-PSP
LOC115270203	phenoloxidase 2-like	1.45	3.49	0.93	5.36	5.11	4.03	1.41	2.72	3.3	0.62	0.41	0.72	1.95667	4.83333	2.47667	0.583333	------	------	------	------	KXJ74910.1	hypothetical protein RP20_CCG012716 [Aedes albopictus]	PF03723.14;PF00372.19;PF03722.14;PF00264.20	Hemocyanin_C;Hemocyanin_M;Hemocyanin_N;Tyrosinase	Hemocyanin, ig-like domain;Hemocyanin, copper containing domain;Hemocyanin, all-alpha domain;Common central domain of tyrosinase
LOC115270221	proteasome subunit alpha type-4-like	38.56	31.36	28.09	30.24	32.29	32.82	25.56	23.3	28.15	2.58	6.92	7.94	32.67	31.7833	25.67	5.81333	K02728	PSMA4	map03050	Proteasome	XP_019562304.1	PREDICTED: proteasome subunit alpha type-4 [Aedes albopictus]	PF00227.26;PF10584.9	Proteasome;Proteasome_A_N	Proteasome subunit;Proteasome subunit A N-terminal signature
LOC115270247	CUGBP Elav-like family member 4, transcript variant X2	0.75	2.56	2.94	8.28	7.9	4.34	3.09	1.58	1.06	0.32	0.2	0.09	2.08333	6.84	1.91	0.203333	K13207	CUGBP, BRUNOL, CELF	------	------	XP_019554425.1	PREDICTED: CUGBP Elav-like family member 4 isoform X4 [Aedes albopictus]	PF00076.22	RRM_1	RNA recognition motif.
LOC115270275	-	11.36	20.7	9.57	23.31	15.72	23.28	36.86	26.86	23.02	1.81	1.92	1.63	13.8767	20.77	28.9133	1.78667	------	------	------	------	XP_019529093.1	PREDICTED: leucine-rich repeat-containing G-protein coupled receptor 4-like [Aedes albopictus]	------	------	------
LOC115270287	V-type proton ATPase subunit S1-like	7.63	10.3	12.87	11.78	12.47	10.44	50.64	94.48	54.12	0.48	3	2.88	10.2667	11.5633	66.4133	2.12	K03662	ATPeVS1, ATP6S1	map05152;map05165;map05161;map05323;map05120;map04145;map00190;map04142;map05110	Tuberculosis;Human papillomavirus infection;Hepatitis B;Rheumatoid arthritis;Epithelial cell signaling in Helicobacter pylori infection;Phagosome;Oxidative phosphorylation;Lysosome;Vibrio cholerae infection	KXJ75025.1	hypothetical protein RP20_CCG012515 [Aedes albopictus]	PF05827.12	ATP-synt_S1	Vacuolar ATP synthase subunit S1
LOC115270293	uncharacterized LOC115270293	1.7	0.54	1.51	3.63	2	3.69	26.01	82.5	45.21	0	0.26	0	1.25	3.10667	51.24	0.086667	------	------	------	------	KXJ76606.1	hypothetical protein RP20_CCG009309 [Aedes albopictus]	PF16147.5	DUF4855	Domain of unknown function
LOC115270921	DNA-directed RNA polymerase II subunit RPB7-like	9.75	14.16	9.86	11.63	10.68	12.33	15.25	11.58	16.06	2.3	4.56	5.61	11.2567	11.5467	14.2967	4.15667	K03015	RPB7, POLR2G	map03020;map05016	RNA polymerase;Huntington disease	XP_019543008.1	PREDICTED: DNA-directed RNA polymerase II subunit RPB7-like [Aedes albopictus]	PF03876.17;PF00575.23	SHS2_Rpb7-N;S1	SHS2 domain found in N terminus of Rpb7p/Rpc25p/MJ0397;S1 RNA binding domain
LOC115270942	zinc finger protein 622-like	29.76	37.74	48.67	38.08	40.4	29.47	56.47	55.5	19.22	6.32	16.15	17.95	38.7233	35.9833	43.73	13.4733	K14816	REI1	------	------	KXJ70241.1	hypothetical protein RP20_CCG024391 [Aedes albopictus]	PF12756.7;PF12171.8;PF12874.7	zf-C2H2_2;zf-C2H2_jaz;zf-met	C2H2 type zinc-finger;Zinc-finger double-stranded RNA-binding;Zinc-finger of C2H2 type
LOC115271015	-	2.34	2.58	2.04	4.2	6.59	5.79	2.38	2.45	1.12	0.17	0.53	0.26	2.32	5.52667	1.98333	0.32	K20031	ZDHHC6	------	------	KXJ72828.1	hypothetical protein RP20_CCG017153 [Aedes albopictus]	------	------	------
LOC115271082	cytochrome P450 4d1-like, transcript variant X1	4.48	2.89	3.84	5.64	5.45	7.88	3.58	4.44	3.61	1.58	1.27	1.43	3.73667	6.32333	3.87667	1.42667	K15001	CYP4	------	------	XP_019552882.1	PREDICTED: uncharacterized protein LOC109422534 [Aedes albopictus]	PF00067.22	p450	Cytochrome P450
LOC115271110	uncharacterized LOC115271110, transcript variant X1	2.82	2.46	7.13	2.77	4.74	3.48	7.42	6.55	0.57	0.2	1.22	0.72	4.13667	3.66333	4.84667	0.713333	------	------	------	------	------	------	------	------	------
