# Supplementary material for: Insecticide resistance in the field populations of the Asian tiger mosquito Aedes albopictus in Beijing: resistance status and associated detoxification genes
Source: Front Physiol. 2024 Dec 18;15:1498313. doi: 10.3389/fphys.2024.1498313 (PMC11688286; doi:10.3389/fphys.2024.1498313)
Supplement: Supplementary file 4 [file Table4.xlsx]

## Sheet: 野外种群共同下调表达基因-512个基因
Accession Number	Gene Description	GJK3	GJK2	GJK1	JK3	JK2	JK1	DT3	DT2	DT1	SS3	SS2	SS1	GJK	JK	DT	SS	KO ID	KO Name	Pathway ID	Pathway Definition	NR Hit-name	NR Description	Pfam ID	Domain	Domain Description
LOC109397151	zinc finger protein 70-like	0.43	0.34	0.31	0.67	0.49	0.61	0.27	0.26	0.36	1.24	1.65	1.51	0.36	0.59	0.296667	1.46667	------	------	------	------	XP_019525035.1	PREDICTED: zinc finger protein 135-like [Aedes albopictus]	PF13465.6;PF00096.26;PF13894.6;PF13912.6;PF12171.8	zf-H2C2_2;zf-C2H2;zf-C2H2_4;zf-C2H2_6;zf-C2H2_jaz	Zinc-finger double domain;Zinc finger, C2H2 type;C2H2-type zinc finger;C2H2-type zinc finger;Zinc-finger double-stranded RNA-binding
LOC109397317	-	0.04	0	0	0.03	0	0	0.04	0	0	0.3	0.22	0.34	0.013333	0.01	0.013333	0.286667	------	------	------	------	XP_019540987.1	PREDICTED: uncharacterized protein LOC109411825 [Aedes albopictus]	------	------	------
LOC109397344	uncharacterized LOC109397344, transcript variant X2	4.53	6.48	2.54	11.44	5.69	9.4	9.17	15.98	25.86	57.29	69.54	63.12	4.51667	8.84333	17.0033	63.3167	K10523	SPOP	map04341;map04340	Hedgehog signaling pathway - fly;Hedgehog signaling pathway	KXJ70106.1	hypothetical protein RP20_CCG024830 [Aedes albopictus]	PF00651.31;PF07707.15	BTB;BACK	BTB/POZ domain;BTB And C-terminal Kelch
LOC109397611	uncharacterized LOC109397611	0.68	0.06	0.6	0.29	0.56	0.55	0.2	0.24	0.16	2.37	1.79	3.27	0.446667	0.466667	0.2	2.47667	------	------	------	------	------	------	------	------	------
LOC109397716	uncharacterized LOC109397716	8.28	11.01	59.29	34.04	39.38	41.12	35.41	27.02	4.27	85.43	89.76	92.62	26.1933	38.18	22.2333	89.27	------	------	------	------	KXJ71349.1	hypothetical protein RP20_CCG020798 [Aedes albopictus]	PF00646.33;PF12937.7	F-box;F-box-like	F-box domain;F-box-like
LOC109397719	-	22.12	29.22	129.3	60.46	80.03	77.12	75.15	59.98	8.44	154.2	152.25	162.72	60.2133	72.5367	47.8567	156.39	------	------	------	------	KXJ71348.1	hypothetical protein RP20_CCG020797 [Aedes albopictus]	------	------	------
LOC109398056	cadherin-23	0.03	0.1	0.01	0.03	0.07	0.02	0.12	0.05	0.04	0.39	0.46	0.72	0.046667	0.04	0.07	0.523333	------	------	------	------	XP_019525964.1	PREDICTED: cadherin-23 [Aedes albopictus]	PF00028.17;PF16184.5;PF08266.12	Cadherin;Cadherin_3;Cadherin_2	Cadherin domain;Cadherin-like;Cadherin-like
LOC109398302	protein phosphatase 1 regulatory subunit 14B, transcript variant X1	2.36	2.16	0.31	1.54	1.41	1.26	1.72	1.66	2.66	5.28	5.33	5.22	1.61	1.40333	2.01333	5.27667	K17555	PPP1R14B	------	------	XP_019561337.1	PREDICTED: protein phosphatase 1 regulatory subunit 14B-like [Aedes albopictus]	PF05361.12	PP1_inhibitor	PKC-activated protein phosphatase-1 inhibitor
LOC109398349	uncharacterized LOC109398349	0	0	0	0	0	2.61	0	0	0	65.76	3.11	11.15	0	0.87	0	26.6733	------	------	------	------	------	------	------	------	------
LOC109398381	uncharacterized LOC109398381	0.14	0	0.13	0.15	0.16	0	0.15	0	0.31	5.25	3.69	3.72	0.09	0.103333	0.153333	4.22	------	------	------	------	KXJ76739.1	hypothetical protein RP20_CCG009069 [Aedes albopictus]	------	------	------
LOC109398615	-	0.16	0.45	0.32	0.28	0.36	0.12	0.3	0.03	0.14	1.35	1.04	1.09	0.31	0.253333	0.156667	1.16	K01187	malZ	map00500;map00052	Starch and sucrose metabolism;Galactose metabolism	XP_019526541.1	PREDICTED: maltase 1-like [Aedes albopictus]	------	------	------
LOC109398894	single-pass membrane and coiled-coil domain-containing protein 4 homolog, transcript variant X1	17.09	18.82	20.8	10.24	8.25	10.79	18	16.06	21.28	38.45	41.36	40.69	18.9033	9.76	18.4467	40.1667	K09539	DNAJC19	------	------	XP_001651591.1	single-pass membrane and coiled-coil domain-containing protein 4 homolog [Aedes aegypti]	PF15012.6	DUF4519	Domain of unknown function
LOC109398924	exosome complex exonuclease RRP42-like	4.25	4.21	5.39	4.71	4.94	2.87	3.4	1.85	1.11	49.74	33.54	51.28	4.61667	4.17333	2.12	44.8533	K12589	RRP42, EXOSC7	map03018	RNA degradation	XP_019529750.1	PREDICTED: exosome complex exonuclease RRP42-like [Aedes albopictus]	PF01138.21;PF03725.15	RNase_PH;RNase_PH_C	3' exoribonuclease family, domain 1;3' exoribonuclease family, domain 2
LOC109398981	glutamyl-tRNA(Gln) amidotransferase subunit A, mitochondrial	1.82	2.53	3.28	2.77	2.2	1.3	2.53	1.71	1.84	6.76	7.39	7.79	2.54333	2.09	2.02667	7.31333	K02433	gatA, QRSL1	map00970	Aminoacyl-tRNA biosynthesis	KXJ84113.1	hypothetical protein RP20_CCG017522 [Aedes albopictus]	PF01425.21	Amidase	Amidase
LOC109399276	uncharacterized LOC109399276	1.31	1.76	1.01	0.74	0.96	2.63	0	0.11	0	3.68	6.33	8.13	1.36	1.44333	0.036667	6.04667	------	------	------	------	XP_019527258.1	PREDICTED: uncharacterized protein LOC109399276 [Aedes albopictus]	------	------	------
LOC109399392	uncharacterized LOC109399392, transcript variant X1	0	0.11	0	0	0	0	0.33	0.11	0.17	2.88	3.98	10.07	0.036667	0	0.203333	5.64333	------	------	------	------	XP_019548270.1	PREDICTED: formin-J-like [Aedes albopictus]	PF00628.29	PHD	PHD-finger
LOC109399436	ecdysone-induced protein 78C, transcript variant X1	1.36	0.68	0.04	0.08	0.07	1.15	0.51	0	0.1	21.08	20.1	19.09	0.693333	0.433333	0.203333	20.09	K08701	NR1D3	------	------	XP_019528745.1	PREDICTED: ecdysone-induced protein 78C-like [Aedes albopictus]	PF00105.18;PF00104.30	zf-C4;Hormone_recep	Zinc finger, C4 type;Ligand-binding domain of nuclear hormone receptor
LOC109399487	5-formyltetrahydrofolate cyclo-ligase-like, transcript variant X1	12.77	14.56	14.04	19.39	20.17	13.16	3.86	3.86	11.91	38.98	29.09	27.49	13.79	17.5733	6.54333	31.8533	K01934	MTHFS	map00670	One carbon pool by folate	XP_019532734.1	PREDICTED: 5-formyltetrahydrofolate cyclo-ligase-like [Aedes albopictus]	PF01812.20	5-FTHF_cyc-lig	5-formyltetrahydrofolate cyclo-ligase family
LOC109399740	60 kDa SS-A/Ro ribonucleoprotein, transcript variant X1	1.78	1.25	2.95	2.04	3.12	2.45	1.52	0.74	0.2	7.75	8.45	8.5	1.99333	2.53667	0.82	8.23333	K11089	TROVE2, SSA2	map05322	Systemic lupus erythematosus	XP_019527802.1	PREDICTED: 60 kDa SS-A/Ro ribonucleoprotein [Aedes albopictus]	------	------	------
LOC109399787	elongation of very long chain fatty acids protein AAEL008004-like	1.85	3.96	2.3	1.87	2.93	1.78	1.89	2.68	4.82	11.03	9.51	11.42	2.70333	2.19333	3.13	10.6533	------	------	------	------	KXJ69192.1	hypothetical protein RP20_CCG028428 [Aedes albopictus]	PF01151.18	ELO	GNS1/SUR4 family
LOC109399998	uncharacterized LOC109399998	0	0.07	0	0	0.16	0.29	0.18	0	0	10.55	3.69	3.16	0.023333	0.15	0.06	5.8	------	------	------	------	------	------	------	------	------
LOC109400175	uncharacterized LOC109400175	0.24	0.62	0.11	0.67	1.22	0.37	0.78	0.54	1.06	6.01	11.84	5.28	0.323333	0.753333	0.793333	7.71	------	------	------	------	------	------	------	------	------
LOC109400187	uncharacterized LOC109400187	7.49	6.73	8.06	6.8	11.01	6.53	3.99	6.06	2.09	15.3	14.58	13.65	7.42667	8.11333	4.04667	14.51	------	------	------	------	XP_019558224.1	PREDICTED: uncharacterized protein LOC109427107 [Aedes albopictus]	PF06522.11	B12D	NADH-ubiquinone reductase complex 1 MLRQ subunit
LOC109400329	uncharacterized LOC109400329	0	0	0.22	0	0	0	0	0	0	3.9	0.39	1.72	0.073333	0	0	2.00333	------	------	------	------	------	------	------	------	------
LOC109400708	uncharacterized LOC109400708	1.64	0.08	0.14	0.02	0.16	4.75	0.01	0	0.07	0.83	1.01	5.89	0.62	1.64333	0.026667	2.57667	K04079	HSP90A, htpG	map05215;map04657;map05200;map04914;map04659;map04151;map04915;map04621;map05418;map05132;map04217;map04612;map04141	Prostate cancer;IL-17 signaling pathway;Pathways in cancer;Progesterone-mediated oocyte maturation;Th17 cell differentiation;PI3K-Akt signaling pathway;Estrogen signaling pathway;NOD-like receptor signaling pathway;Fluid shear stress and atherosclerosis;Salmonella infection;Necroptosis;Antigen processing and presentation;Protein processing in endoplasmic reticulum	KXJ74896.1	hypothetical protein RP20_CCG012742 [Aedes albopictus]	PF00183.18	HSP90	Hsp90 protein
LOC109400797	uncharacterized LOC109400797	1.43	0.92	0.37	1.83	1.31	0.9	0.82	0.86	1.46	8.09	2.16	5.01	0.906667	1.34667	1.04667	5.08667	------	------	------	------	------	------	------	------	------
LOC109401421	mitotic spindle assembly checkpoint protein MAD1	2.75	3.25	6.06	7.35	8.28	7.75	5.36	4.44	1.63	13.21	16.08	15.67	4.02	7.79333	3.81	14.9867	K06679	MAD1	map04110;map04914;map04114;map05203;map05166	Cell cycle;Progesterone-mediated oocyte maturation;Oocyte meiosis;Viral carcinogenesis;Human T-cell leukemia virus 1 infection	KXJ69623.1	hypothetical protein RP20_CCG026368 [Aedes albopictus]	PF05557.13	MAD	Mitotic checkpoint protein
LOC109401617	protein O-mannosyl-transferase TMTC1-like	3.48	2.19	0.31	3.14	1.57	3.66	3.41	2.85	7.85	173.23	74.83	63.2	1.99333	2.79	4.70333	103.753	K23424	TMTC	------	------	XP_021707432.1	transmembrane and TPR repeat-containing protein 1 [Aedes aegypti]	PF08409.11;PF13414.6;PF00515.28;PF13431.6;PF07719.17;PF13428.6;PF13181.6;PF13424.6;PF14559.6;PF13174.6	DUF1736;TPR_11;TPR_1;TPR_17;TPR_2;TPR_14;TPR_8;TPR_12;TPR_19;TPR_6	Domain of unknown function;TPR repeat;Tetratricopeptide repeat;Tetratricopeptide repeat;Tetratricopeptide repeat;Tetratricopeptide repeat;Tetratricopeptide repeat;Tetratricopeptide repeat;Tetratricopeptide repeat;Tetratricopeptide repeat
LOC109401743	uncharacterized LOC109401743	0.12	0	0.1	0.09	0	0.22	0.11	0.06	0.06	0.21	3.11	2.51	0.073333	0.103333	0.076667	1.94333	K17580	CASC1	------	------	XP_019529882.1	PREDICTED: uncharacterized protein LOC109401743 [Aedes albopictus]	PF12366.8;PF15927.5	Casc1;Casc1_N	Cancer susceptibility candidate 1;Cancer susceptibility candidate 1 N-terminus
LOC109401799	histone H4	0	0	0	0.61	0	0	0	0	0	1.83	2.66	1.4	0	0.203333	0	1.96333	K11254	H4	map05034;map05322;map05203	Alcoholism;Systemic lupus erythematosus;Viral carcinogenesis	XP_019529960.2	PREDICTED: histone H4 [Aedes albopictus]	PF15511.6;PF02969.17;PF15630.6;PF00125.24;PF00808.23	CENP-T_C;TAF;CENP-S;Histone;CBFD_NFYB_HMF	Centromere kinetochore component CENP-T histone fold;TATA box binding protein associated factor;CENP-S protein;Core histone H2A/H2B/H3/H4;Histone-like transcription factor
LOC109401935	zinc finger and SCAN domain-containing protein 2-like	2.41	2.44	4.04	2.74	2.88	2.81	4.45	4.07	1.81	6.61	8.51	8.51	2.96333	2.81	3.44333	7.87667	K09228	KRAB	map05168	Herpes simplex virus 1 infection	XP_019530107.1	PREDICTED: zinc finger protein 184-like isoform X1 [Aedes albopictus]	PF13465.6;PF00096.26;PF13894.6;PF07776.15;PF13912.6;PF12171.8;PF13909.6;PF05605.12;PF09237.11	zf-H2C2_2;zf-C2H2;zf-C2H2_4;zf-AD;zf-C2H2_6;zf-C2H2_jaz;zf-H2C2_5;zf-Di19;GAGA	Zinc-finger double domain;Zinc finger, C2H2 type;C2H2-type zinc finger;Zinc-finger associated domain;C2H2-type zinc finger;Zinc-finger double-stranded RNA-binding;C2H2-type zinc-finger domain;Drought induced 19 protein;GAGA factor
LOC109402021	dual specificity tyrosine-phosphorylation-regulated kinase 1B-like, transcript variant X1	0.68	0.25	4.04	0.77	1.05	1.03	0.5	1.43	0.42	2.85	2.97	3.9	1.65667	0.95	0.783333	3.24	K08825	DYRK1	------	------	XP_019530170.1	PREDICTED: serine/threonine-protein kinase minibrain-like isoform X1 [Aedes albopictus]	PF00069.25;PF07714.17	Pkinase;Pkinase_Tyr	Protein kinase domain;Protein tyrosine kinase
LOC109402372	endothelin-converting enzyme homolog	0.1	0.09	0.04	0.18	0.09	0.09	0.01	0.03	0.03	0.32	0.55	0.28	0.076667	0.12	0.023333	0.383333	------	------	------	------	XP_019530584.1	PREDICTED: uncharacterized protein LOC109402372 [Aedes albopictus]	PF05649.13;PF01431.21	Peptidase_M13_N;Peptidase_M13	Peptidase family M13;Peptidase family M13
LOC109402380	probable multidrug resistance-associated protein lethal(2)03659	0.36	0.4	0.14	0.21	0.24	0.12	0.09	0.37	0.3	1.51	1.15	1.49	0.3	0.19	0.253333	1.38333	------	------	------	------	XP_019530590.1	PREDICTED: probable multidrug resistance-associated protein lethal(2)03659 [Aedes albopictus]	PF00005.27;PF00664.23;PF01926.23;PF13304.6	ABC_tran;ABC_membrane;MMR_HSR1;AAA_21	ABC transporter;ABC transporter transmembrane region;50S ribosome-binding GTPase;AAA domain, putative AbiEii toxin, Type IV TA system
LOC109402447	signal peptidase complex catalytic subunit SEC11A-like, transcript variant X2	0.27	2.8	1.88	1.51	1.03	1.63	4.7	5.15	7.31	14.34	13.47	16.72	1.65	1.39	5.72	14.8433	K13280	SEC11, sipW	map03060	Protein export	XP_019530682.1	PREDICTED: signal peptidase complex catalytic subunit SEC11A-like [Aedes albopictus]	PF00717.23	Peptidase_S24	Peptidase S24-like
LOC109402548	-	2.69	2.85	2.6	6.52	9.52	6.68	4.71	6.1	6.24	12.67	12.53	15.14	2.71333	7.57333	5.68333	13.4467	K12311	MAN2B1, LAMAN	map00511;map04142	Other glycan degradation;Lysosome	XP_019530776.2	PREDICTED: lysosomal alpha-mannosidase-like [Aedes albopictus]	------	------	------
LOC109402605	uncharacterized LOC109402605, transcript variant X2	17.04	18.74	7.65	21	21.66	26.89	13.81	25.53	23.03	67.32	75.2	74.27	14.4767	23.1833	20.79	72.2633	------	------	------	------	XP_001654358.1	uncharacterized protein LOC5573031 isoform X2 [Aedes aegypti]	PF15929.5	Myofilin	Myofilin
LOC109402670	uncharacterized LOC109402670	0.3	2.83	0	0.68	0.84	1.17	0.16	0.05	1.23	23.5	50.87	44.03	1.04333	0.896667	0.48	39.4667	------	------	------	------	------	------	------	------	------
LOC109402743	cell growth-regulating nucleolar protein-like	16.15	23.4	20.42	17.87	19.12	18.94	29.31	21.98	11.19	29.38	40.23	40.21	19.99	18.6433	20.8267	36.6067	K15263	LYER	------	------	KXJ70997.1	hypothetical protein RP20_CCG021817 [Aedes albopictus]	PF08790.11	zf-LYAR	LYAR-type C2HC zinc finger
LOC109403047	probable deoxyhypusine synthase	2.55	2.93	5.12	5.54	5.11	4.07	3.78	4.21	1.8	6.48	9.87	12.03	3.53333	4.90667	3.26333	9.46	K00809	DHPS, dys	------	------	KXJ84444.1	hypothetical protein RP20_CCG008932 [Aedes albopictus]	PF01916.17	DS	Deoxyhypusine synthase
LOC109403081	-	1.66	2.65	1.45	7.03	4.71	7.58	2.21	3.69	1.25	17.02	15.61	11.29	1.92	6.44	2.38333	14.64	K01077	E3.1.3.1, phoA, phoB	map00730;map00790	Thiamine metabolism;Folate biosynthesis	XP_019531367.1	PREDICTED: membrane-bound alkaline phosphatase-like [Aedes albopictus]	------	------	------
LOC109403345	uncharacterized LOC109403345	1.06	0.8	0.48	0.76	0	0.3	0	0	0	0.64	5.02	11.02	0.78	0.353333	0	5.56	------	------	------	------	------	------	------	------	------
LOC109403365	transmembrane channel-like protein 7, transcript variant X7	4.75	3.46	2.79	2.76	3.11	2.34	2.2	2.13	0.85	5.04	6.88	5.46	3.66667	2.73667	1.72667	5.79333	K21988	TMC	------	------	XP_019539823.1	PREDICTED: transmembrane channel-like protein 7 [Aedes albopictus]	PF07810.13	TMC	TMC domain
LOC109403462	-	0.15	0.03	0	0.03	0	0.06	0	0.07	0.19	0.39	1.06	0.65	0.06	0.03	0.086667	0.7	------	------	------	------	XP_019531839.1	PREDICTED: chondroitin proteoglycan 1-like [Aedes albopictus]	------	------	------
LOC109403613	golgin subfamily A member 7	4.36	5.43	5.08	8.54	11.48	12.03	13.65	11.06	13.73	21.09	25.28	24.51	4.95667	10.6833	12.8133	23.6267	------	------	------	------	XP_001663931.1	golgin subfamily A member 7 [Aedes aegypti]	PF10256.9	Erf4	Golgin subfamily A member 7/ERF4 family
LOC109403760	microfibril-associated glycoprotein 4-like	0.44	1.32	0.34	0.83	0.43	0.18	0.22	1.01	0.04	2.26	1.41	2.54	0.7	0.48	0.423333	2.07	------	------	------	------	KXJ72641.1	hypothetical protein RP20_CCG017506 [Aedes albopictus]	PF00147.18	Fibrinogen_C	Fibrinogen beta and gamma chains, C-terminal globular domain
LOC109403826	serine/threonine-protein phosphatase 6 regulatory ankyrin repeat subunit B-like	0.03	0.01	0	0	0	0	0	0	0.05	1.1	1.11	1.08	0.013333	0	0.016667	1.09667	------	------	------	------	XP_019555310.1	PREDICTED: uncharacterized protein LOC109424595, partial [Aedes albopictus]	PF12796.7;PF00023.30;PF13606.6;PF13637.6;PF13857.6	Ank_2;Ank;Ank_3;Ank_4;Ank_5	Ankyrin repeats;Ankyrin repeat;Ankyrin repeat;Ankyrin repeats;Ankyrin repeats
LOC109403944	uncharacterized LOC109403944	0	0.08	0	0	0	0	0.29	0	0.26	2.67	1.73	3.01	0.026667	0	0.183333	2.47	------	------	------	------	------	------	------	------	------
LOC109404235	uncharacterized LOC109404235	0	0	0.72	0	0	0.1	0	0	0	8.53	6.24	2.3	0.24	0.033333	0	5.69	------	------	------	------	------	------	------	------	------
LOC109404472	ATP-binding cassette sub-family F member 2	214.04	215.58	205.15	337.39	336.2	350.55	327.24	298.19	176.75	738.56	609	696.06	211.59	341.38	267.393	681.207	K06185	ABCF2	map05130	Pathogenic Escherichia coli infection	XP_019532902.1	PREDICTED: ATP-binding cassette sub-family F member 2 [Aedes albopictus]	PF00005.27;PF12848.7;PF13304.6;PF13175.6;PF13555.6	ABC_tran;ABC_tran_Xtn;AAA_21;AAA_15;AAA_29	ABC transporter;ABC transporter;AAA domain, putative AbiEii toxin, Type IV TA system;AAA ATPase domain;P-loop containing region of AAA domain
LOC109404827	relaxin receptor 2-like, transcript variant X2	0.25	0.14	0.11	0.1	0.32	0.21	0.22	0.16	0.11	0.39	0.62	0.35	0.166667	0.21	0.163333	0.453333	K04307	RXFP2, LGR8	map04080;map04926	Neuroactive ligand-receptor interaction;Relaxin signaling pathway	XP_021706674.1	relaxin receptor 2 [Aedes aegypti]	PF13855.6;PF00001.21;PF12799.7;PF14580.6;PF13853.6;PF00057.18;PF13306.6	LRR_8;7tm_1;LRR_4;LRR_9;7tm_4;Ldl_recept_a;LRR_5	Leucine rich repeat;7 transmembrane receptor;Leucine Rich repeats;Leucine-rich repeat;Olfactory receptor;Low-density lipoprotein receptor domain class A;BspA type Leucine rich repeat region
LOC109405261	uncharacterized LOC109405261	0	0	0	0	0	0	0	0.15	0	3.91	5.98	5.67	0	0	0.05	5.18667	------	------	------	------	KXJ68468.1	hypothetical protein RP20_CCG003318 [Aedes albopictus]	------	------	------
LOC109405324	uncharacterized LOC109405324	0	0	0.08	0.28	0	0	0	0	0	4.89	4.33	0.32	0.026667	0.093333	0	3.18	------	------	------	------	------	------	------	------	------
LOC109405404	uncharacterized LOC109405404, transcript variant X1	0.15	0.16	0.07	0.32	0.68	0.05	0.03	0.04	0.03	7.11	7.26	5.31	0.126667	0.35	0.033333	6.56	------	------	------	------	KXJ68407.1	hypothetical protein RP20_CCG003671 [Aedes albopictus]	------	------	------
LOC109405699	protein naked cuticle homolog	0.14	1.73	0.06	0.63	0.86	1.63	1.8	0.93	0.09	11.96	13.38	18.35	0.643333	1.04	0.94	14.5633	K03213	NKD	map04310;map04390	Wnt signaling pathway;Hippo signaling pathway	XP_019539267.1	PREDICTED: protein naked cuticle homolog [Aedes albopictus]	------	------	------
LOC109405865	ribosome-releasing factor 2, mitochondrial-like	3.72	4.58	6.57	5.95	8.34	6.45	5.88	6.47	4.64	15.63	11.88	13.56	4.95667	6.91333	5.66333	13.69	K02355	fusA, GFM, EFG	------	------	XP_019535728.1	PREDICTED: ribosome-releasing factor 2, mitochondrial-like [Aedes albopictus]	PF00009.27;PF14492.6;PF00679.24;PF03144.25;PF16658.5;PF03764.18	GTP_EFTU;EFG_II;EFG_C;GTP_EFTU_D2;RF3_C;EFG_IV	Elongation factor Tu GTP binding domain;Elongation Factor G, domain II;Elongation factor G C-terminus;Elongation factor Tu domain 2;Class II release factor RF3, C-terminal domain;Elongation factor G, domain IV
LOC109405953	pinin	5.91	5.53	3.59	7.72	6.63	6.12	5.71	6.48	2.82	11.2	12.09	13.47	5.01	6.82333	5.00333	12.2533	K13114	PNN	map03013;map03015	RNA transport;mRNA surveillance pathway	XP_019534546.1	PREDICTED: pinin [Aedes albopictus]	PF04696.13;PF04697.13	Pinin_SDK_memA;Pinin_SDK_N	pinin/SDK/memA/ protein conserved region;pinin/SDK conserved region
LOC109406159	methionine synthase reductase	0.82	1.66	1.92	1.71	2.38	1.17	2.32	2.44	1.24	8.3	6.95	8.96	1.46667	1.75333	2	8.07	K00597	MTRR	------	------	XP_019529949.1	PREDICTED: methionine synthase reductase-like [Aedes albopictus]	PF00667.20;PF00175.21	FAD_binding_1;NAD_binding_1	FAD binding domain;Oxidoreductase NAD-binding domain
LOC109406202	uncharacterized LOC109406202	0	0	0	0	0	0	0	0.39	0	225.05	34.32	403.28	0	0	0.13	220.883	------	------	------	------	EAT40070.1	AAEL008176-PA [Aedes aegypti]	------	------	------
LOC109406238	uncharacterized LOC109406238	0.5	0.18	0.55	3.67	1.31	1.71	2.3	0	0.59	3.92	15.65	3.15	0.41	2.23	0.963333	7.57333	------	------	------	------	------	------	------	------	------
LOC109407007	uncharacterized LOC109407007	0	0	0.03	0.07	0.08	0.03	0	0	0	1.28	0.23	0.08	0.01	0.06	0	0.53	------	------	------	------	XP_019535567.1	PREDICTED: uncharacterized protein LOC109407007 [Aedes albopictus]	------	------	------
LOC109407054	U4/U6.U5 small nuclear ribonucleoprotein 27 kDa protein, transcript variant X2	11.7	12.76	6.51	10.54	10.5	10.72	11.54	10.53	4	17.48	18.44	20.32	10.3233	10.5867	8.69	18.7467	K12846	SNRNP27	map03040	Spliceosome	XP_019551633.1	PREDICTED: U4/U6.U5 small nuclear ribonucleoprotein 27 kDa protein-like [Aedes albopictus]	PF08648.12	SNRNP27	U4/U6.U5 small nuclear ribonucleoproteins
LOC109407077	uncharacterized LOC109407077	4.24	3.59	4.67	6.14	4.44	3.83	4.06	6.21	4.46	12.76	11.96	15.64	4.16667	4.80333	4.91	13.4533	------	------	------	------	XP_019548923.1	PREDICTED: uncharacterized protein LOC109419156 [Aedes albopictus]	PF15364.6	PAXIP1_C	PAXIP1-associated-protein-1 C term PTIP binding protein
LOC109407768	uncharacterized LOC109407768	2.87	0.89	1.3	1.71	0.83	0	0.88	1.21	0.29	63.98	40.91	30.66	1.68667	0.846667	0.793333	45.1833	------	------	------	------	------	------	------	------	------
LOC109408042	histone H2B-like	0.34	0.15	0.19	0.15	0.44	0.27	0.19	0.16	0.11	1.65	1.87	2.4	0.226667	0.286667	0.153333	1.97333	K11252	H2B	map05034;map05322;map05203	Alcoholism;Systemic lupus erythematosus;Viral carcinogenesis	XP_019536814.1	PREDICTED: histone H2B-like [Aedes albopictus]	PF00125.24	Histone	Core histone H2A/H2B/H3/H4
LOC109408057	-	0	0	0	0	0	0	0	0	0	0.33	0.13	0.42	0	0	0	0.293333	------	------	------	------	XP_019536827.1	PREDICTED: uncharacterized protein LOC109408057 [Aedes albopictus]	------	------	------
LOC109408137	WD repeat-containing protein 81-like	0.39	0.35	0.27	0.38	1.26	0.6	0.83	0.4	0.4	2.34	2.53	2.61	0.336667	0.746667	0.543333	2.49333	K17601	WDR81	------	------	KXJ81394.1	hypothetical protein RP20_CCG019719 [Aedes albopictus]	PF02138.18;PF00400.32	Beach;WD40	Beige/BEACH domain;WD domain, G-beta repeat
LOC109408165	uncharacterized LOC109408165	0.18	0.07	0.09	0.06	0.12	0.14	0.09	0.01	0.11	0.64	0.42	0.41	0.113333	0.106667	0.07	0.49	------	------	------	------	XP_019540094.1	PREDICTED: uncharacterized protein LOC109411103 [Aedes albopictus]	------	------	------
LOC109408593	uncharacterized LOC109408593	0.23	0.03	0.34	0.12	1.01	0.12	0.05	0	0	10.91	7.88	0.23	0.2	0.416667	0.016667	6.34	------	------	------	------	------	------	------	------	------
LOC109408616	hsp70-Hsp90 organizing protein	3.13	3.72	2.22	3.29	4.07	2.96	2.99	5.06	2.07	8.21	9.18	8.2	3.02333	3.44	3.37333	8.53	------	------	------	------	KXJ70410.1	hypothetical protein RP20_CCG023756 [Aedes albopictus]	PF13414.6;PF07719.17;PF00515.28;PF13431.6;PF13181.6	TPR_11;TPR_2;TPR_1;TPR_17;TPR_8	TPR repeat;Tetratricopeptide repeat;Tetratricopeptide repeat;Tetratricopeptide repeat;Tetratricopeptide repeat
LOC109408643	carboxypeptidase B	430.13	409.88	756.8	710.81	762.3	815.15	587	685.12	357.5	1681.34	1843.8	1772.86	532.27	762.753	543.207	1766	------	------	------	------	XP_019931990.1	PREDICTED: carboxypeptidase B-like [Aedes albopictus]	PF00246.24;PF02244.16	Peptidase_M14;Propep_M14	Zinc carboxypeptidase;Carboxypeptidase activation peptide
LOC109408697	membrane-bound alkaline phosphatase-like	2.82	6.6	3.58	8.12	5.63	9.38	3.54	7.3	3.57	15.45	15.12	15.8	4.33333	7.71	4.80333	15.4567	K01077	E3.1.3.1, phoA, phoB	map00730;map00790	Thiamine metabolism;Folate biosynthesis	XP_019531367.1	PREDICTED: membrane-bound alkaline phosphatase-like [Aedes albopictus]	PF00245.20	Alk_phosphatase	Alkaline phosphatase
LOC109408736	zinc finger protein 287	1.74	1.15	2.48	1.8	2.1	1.93	2.59	1.59	0.91	5.1	4.69	5.68	1.79	1.94333	1.69667	5.15667	------	------	------	------	XP_019560336.1	PREDICTED: zinc finger protein 287-like isoform X2 [Aedes albopictus]	PF13465.6;PF00096.26;PF13894.6;PF07776.15;PF18868.1	zf-H2C2_2;zf-C2H2;zf-C2H2_4;zf-AD;zf-C2H2_3rep	Zinc-finger double domain;Zinc finger, C2H2 type;C2H2-type zinc finger;Zinc-finger associated domain;Zinc finger C2H2-type, 3 repeats
LOC109408960	-	0.41	0.24	0.02	0.38	0.17	0.36	0	0.14	0.09	2.65	2.88	2	0.223333	0.303333	0.076667	2.51	------	------	------	------	XP_019565583.1	PREDICTED: uncharacterized protein LOC109433599 [Aedes albopictus]	------	------	------
LOC109408995	hemicentin-2-like	0.17	0.26	0.1	0.29	0.08	0.2	0.14	0.21	0.24	0.27	0.92	0.88	0.176667	0.19	0.196667	0.69	------	------	------	------	XP_019537947.1	PREDICTED: hemicentin-2-like, partial [Aedes albopictus]	PF13927.6;PF07679.16;PF00047.25;PF13895.6;PF07686.17;PF00041.21;PF17736.1;PF02440.15	Ig_3;I-set;ig;Ig_2;V-set;fn3;Ig_C17orf99;Adeno_E3_CR1	Immunoglobulin domain;Immunoglobulin I-set domain;Immunoglobulin domain;Immunoglobulin domain;Immunoglobulin V-set domain;Fibronectin type III domain;C17orf99 Ig domain;Adenovirus E3 region protein CR1
LOC109409024	protein masquerade-like, transcript variant X1	0.01	0.13	0.24	0.19	0.17	0.54	0.1	0.01	0.1	0.52	0.64	0.78	0.126667	0.3	0.07	0.646667	------	------	------	------	XP_019537981.1	PREDICTED: serine proteinase stubble-like isoform X1 [Aedes albopictus]	PF00089.26;PF18398.1;PF13365.6	Trypsin;CLIP_SPH_mas;Trypsin_2	Trypsin;Clip-domain serine protease homolog masquerade;Trypsin-like peptidase domain
LOC109409043	uncharacterized LOC109409043	2.85	0.66	4.54	4.09	5.27	3.54	2.96	2.75	1.4	7.7	8.58	9.47	2.68333	4.3	2.37	8.58333	------	------	------	------	XP_019547553.1	PREDICTED: uncharacterized protein LOC109417831 [Aedes albopictus]	------	------	------
LOC109409150	eukaryotic translation initiation factor 3 subunit G	80.25	102.59	156.73	149.74	127.25	125.94	106.84	101.42	81.29	184.39	237.81	237.56	113.19	134.31	96.5167	219.92	K03248	EIF3G	map03013	RNA transport	XP_019538114.1	PREDICTED: eukaryotic translation initiation factor 3 subunit G [Aedes albopictus]	PF12353.8;PF00076.22	eIF3g;RRM_1	Eukaryotic translation initiation factor 3 subunit G;RNA recognition motif.
LOC109409210	probable cytochrome P450 6a14	0.34	0.29	0.46	0.1	0.07	0.26	0.03	0.04	0.03	1.82	1.39	1.12	0.363333	0.143333	0.033333	1.44333	K14999	CYP6	------	------	KXJ79532.1	hypothetical protein RP20_CCG000567 [Aedes albopictus]	PF00067.22	p450	Cytochrome P450
LOC109409214	probable cytochrome P450 6d4	2.67	2.22	4.66	3.48	4.31	3.54	4.32	3.29	2.75	7.08	6.1	7.29	3.18333	3.77667	3.45333	6.82333	K14999	CYP6	------	------	XP_019538184.1	PREDICTED: probable cytochrome P450 6d4 [Aedes albopictus]	PF00067.22	p450	Cytochrome P450
LOC109409474	-	0.25	0.35	0.36	0.32	0.84	0.55	0.47	0.24	0.12	0.92	1.46	1.84	0.32	0.57	0.276667	1.40667	K21437	ANKRD13	------	------	XP_019541249.1	PREDICTED: ankyrin repeat domain-containing protein 13B-like isoform X2 [Aedes albopictus]	------	------	------
LOC109409625	uncharacterized LOC109409625, transcript variant X5	0.34	0.43	0.71	0.53	0.77	0.51	0.59	0.52	0.07	0.95	1.45	1.34	0.493333	0.603333	0.393333	1.24667	------	------	------	------	XP_019560807.1	PREDICTED: uncharacterized protein LOC109429369 [Aedes albopictus]	PF00010.26	HLH	Helix-loop-helix DNA-binding domain
LOC109409745	adenylate kinase	48.35	55.05	57.32	54.05	55.64	48.68	68.31	58.78	32.33	60.7	102.02	134.91	53.5733	52.79	53.14	99.21	K00939	adk, AK	map00730;map00230	Thiamine metabolism;Purine metabolism	XP_019538797.1	PREDICTED: adenylate kinase [Aedes albopictus]	PF00406.22;PF13207.6;PF05191.14	ADK;AAA_17;ADK_lid	Adenylate kinase;AAA domain;Adenylate kinase, active site lid
LOC109409883	uncharacterized LOC109409883	2.43	2.36	2.25	2.26	1.94	1.6	3.97	4.93	2.2	6.62	7.82	9.11	2.34667	1.93333	3.7	7.85	------	------	------	------	XP_019540234.1	PREDICTED: uncharacterized protein LOC109411195 [Aedes albopictus]	------	------	------
LOC109409904	uncharacterized LOC109409904	0	0.24	0	0	0	0.29	0.32	0	0	9.74	6.28	9.64	0.08	0.096667	0.106667	8.55333	------	------	------	------	------	------	------	------	------
LOC109410057	ionotropic receptor 75a-like	0.02	0.02	0	0	0	0.08	0.02	0	0	0.02	0.74	0.62	0.013333	0.026667	0.006667	0.46	------	------	------	------	XP_019539138.1	PREDICTED: probable glutamate receptor [Aedes albopictus]	PF00060.26;PF10613.9	Lig_chan;Lig_chan-Glu_bd	Ligand-gated ion channel;Ligated ion channel L-glutamate- and glycine-binding site
LOC109410171	RYamide receptor-like	0.23	0.08	0.08	0.13	0.13	0.39	0.11	0.04	0.13	6.1	2.57	4.42	0.13	0.216667	0.093333	4.36333	K14072	Rya-R, NEPYR	------	------	XP_019558551.1	PREDICTED: neuropeptide Y receptor-like [Aedes albopictus]	PF00001.21;PF13853.6;PF10320.9;PF10328.9	7tm_1;7tm_4;7TM_GPCR_Srsx;7TM_GPCR_Srx	7 transmembrane receptor;Olfactory receptor;Serpentine type 7TM GPCR chemoreceptor Srsx;Serpentine type 7TM GPCR chemoreceptor Srx
LOC109410175	uncharacterized LOC109410175	2.7	1.26	2.21	1.21	3.73	3.25	3.9	4.46	3.16	7.34	10.48	12.09	2.05667	2.73	3.84	9.97	------	------	------	------	------	------	------	------	------
LOC109410202	uncharacterized LOC109410202	26.18	22.15	5.04	17.67	17.07	20.89	6.45	6.09	4.64	47.84	59.25	65.67	17.79	18.5433	5.72667	57.5867	------	------	------	------	XP_019534303.1	PREDICTED: small EDRK-rich factor 2 [Aedes albopictus]	------	------	------
LOC109410217	lipopolysaccharide-induced tumor necrosis factor-alpha factor homolog	0	0.76	1.52	0.67	6.69	1.26	6.39	0.26	10.17	34.88	52.51	49.98	0.76	2.87333	5.60667	45.79	K19363	LITAF	map04142	Lysosome	XP_019539286.1	PREDICTED: lipopolysaccharide-induced tumor necrosis factor-alpha factor homolog [Aedes albopictus]	PF10601.9	zf-LITAF-like	LITAF-like zinc ribbon domain
LOC109410247	glucose-6-phosphate 1-epimerase-like	3.24	3	3.4	4.23	4.45	3.12	0.53	0	0.07	4.22	8.15	8.2	3.21333	3.93333	0.2	6.85667	K01792	E5.1.3.15	map00010	Glycolysis / Gluconeogenesis	XP_019539331.1	PREDICTED: glucose-6-phosphate 1-epimerase-like [Aedes albopictus]	PF01263.20	Aldose_epim	Aldose 1-epimerase
LOC109410617	60S ribosomal protein L39	2477.75	2640.16	4090.13	2448.75	2533.64	1443.21	3141.85	3578.38	2309.71	5996.16	5801.58	5367.44	3069.35	2141.87	3009.98	5721.73	K02924	RP-L39e, RPL39	map03010	Ribosome	EAT38743.1	AAEL009403-PA [Aedes aegypti]	PF00832.20	Ribosomal_L39	Ribosomal L39 protein
LOC109410712	fasciclin-3-like	0.03	0.08	0	0.38	0.05	0.36	0.22	0.46	0.19	3.64	4.45	5.18	0.036667	0.263333	0.29	4.42333	------	------	------	------	XP_019539779.1	PREDICTED: fasciclin-3-like [Aedes albopictus]	PF08205.12;PF13927.6;PF00047.25;PF13895.6	C2-set_2;Ig_3;ig;Ig_2	CD80-like C2-set immunoglobulin domain;Immunoglobulin domain;Immunoglobulin domain;Immunoglobulin domain
LOC109410773	sialin-like	1.05	0.8	1.35	1.38	1.38	1.82	1.51	1.08	1.67	2.33	13.34	9.67	1.06667	1.52667	1.42	8.44667	K08193	SLC17A	------	------	XP_019542724.1	PREDICTED: sialin-like [Aedes albopictus]	PF07690.16	MFS_1	Major Facilitator Superfamily
LOC109410826	arginase, hepatic	5.26	8.97	10.34	10.47	8.35	8.59	21.15	14.86	11.25	31.31	26.45	31.74	8.19	9.13667	15.7533	29.8333	K01476	E3.5.3.1, rocF, arg	map00220;map00330;map05146	Arginine biosynthesis;Arginine and proline metabolism;Amoebiasis	XP_019539906.1	PREDICTED: arginase, hepatic [Aedes albopictus]	PF00491.21	Arginase	Arginase family
LOC109411246	uncharacterized LOC109411246	4.52	3.08	5.45	5.84	7.76	5.84	2	0.85	0.95	14.49	11.3	12.06	4.35	6.48	1.26667	12.6167	------	------	------	------	KXJ71449.1	hypothetical protein RP20_CCG020545 [Aedes albopictus]	PF10545.9;PF02944.20;PF13837.6	MADF_DNA_bdg;BESS;Myb_DNA-bind_4	Alcohol dehydrogenase transcription factor Myb/SANT-like;BESS motif;Myb/SANT-like DNA-binding domain
LOC109411296	trypsin 3A1	2549.29	1854.41	4441.61	1645.88	2304.7	1724.87	3291.88	4016.8	1483.29	18351.5	20031.8	16638.8	2948.44	1891.82	2930.66	18340.7	K01312	PRSS1_2_3	map04972;map05164;map04080;map04974	Pancreatic secretion;Influenza A;Neuroactive ligand-receptor interaction;Protein digestion and absorption	XP_019565084.1	PREDICTED: trypsin 3A1-like [Aedes albopictus]	PF00089.26;PF13365.6	Trypsin;Trypsin_2	Trypsin;Trypsin-like peptidase domain
LOC109411352	gustatory and pheromone receptor 33a-like	0.16	0.08	0.42	0.18	0.09	0	0	0.09	0.09	1.66	1.92	1.43	0.22	0.09	0.06	1.67	------	------	------	------	XP_019558076.1	PREDICTED: uncharacterized protein LOC109426963 [Aedes albopictus]	PF08395.12	7tm_7	7tm Chemosensory receptor
LOC109411588	uncharacterized LOC109411588	0	0	0	0.78	0	0.66	0.28	0.82	0	6.47	4.64	2.34	0	0.48	0.366667	4.48333	------	------	------	------	------	------	------	------	------
LOC109411621	E3 ubiquitin-protein ligase COP1, transcript variant X2	8.75	6.8	13.69	18.33	18.55	17.53	13.17	7	5.79	44.06	32.83	44.59	9.74667	18.1367	8.65333	40.4933	K10143	RFWD2, COP1	map04120;map04115	Ubiquitin mediated proteolysis;p53 signaling pathway	XP_019540722.1	PREDICTED: E3 ubiquitin-protein ligase RFWD2 [Aedes albopictus]	PF00400.32;PF13923.6;PF00097.25;PF13920.6;PF13445.6;PF13639.6;PF17005.5;PF14634.6;PF15227.6	WD40;zf-C3HC4_2;zf-C3HC4;zf-C3HC4_3;zf-RING_UBOX;zf-RING_2;WD40_like;zf-RING_5;zf-C3HC4_4	WD domain, G-beta repeat;Zinc finger, C3HC4 type;Zinc finger, C3HC4 type;Zinc finger, C3HC4 type;RING-type zinc-finger;Ring finger domain;WD40-like domain;zinc-RING finger domain;zinc finger of C3HC4-type, RING
LOC109411872	-	1.86	1.81	6.07	1.31	1.4	1.44	2.06	1.53	1.31	8	9.38	9.1	3.24667	1.38333	1.63333	8.82667	------	------	------	------	XP_019541038.1	PREDICTED: general transcriptional corepressor trfA-like [Aedes albopictus]	------	------	------
LOC109411934	uncharacterized LOC109411934	1.22	1.79	0.91	1.14	1.37	1.01	1.82	1.57	1.04	2.14	3.13	3.53	1.30667	1.17333	1.47667	2.93333	------	------	------	------	XP_019535304.1	PREDICTED: thyroid adenoma-associated protein homolog [Aedes albopictus]	PF12348.8	CLASP_N	CLASP N terminal
LOC109412054	trypsin-3-like	2.01	2.27	2.32	3.37	1.94	2.41	2.57	2.93	3.33	6.74	6.61	7.52	2.2	2.57333	2.94333	6.95667	K01312	PRSS1_2_3	map04972;map05164;map04080;map04974	Pancreatic secretion;Influenza A;Neuroactive ligand-receptor interaction;Protein digestion and absorption	KXJ83415.1	hypothetical protein RP20_CCG006290 [Aedes albopictus]	PF00089.26;PF13365.6	Trypsin;Trypsin_2	Trypsin;Trypsin-like peptidase domain
LOC109412064	uncharacterized LOC109412064	0.64	1.81	0.82	0	0	0	2.64	0	0.49	2.69	5.09	6.16	1.09	0	1.04333	4.64667	------	------	------	------	XP_019541260.1	PREDICTED: uncharacterized protein LOC109412064 [Aedes albopictus]	------	------	------
LOC109412274	uncharacterized LOC109412274	0.72	0.59	0.38	2.53	0.29	0.48	0.44	0.55	1.75	10.35	13.23	15.58	0.563333	1.1	0.913333	13.0533	------	------	------	------	XP_019541468.1	PREDICTED: uncharacterized protein LOC109412274 [Aedes albopictus]	PF00169.29	PH	PH domain
LOC109412279	mitochondrial carrier homolog 2-like	2.66	3.16	3.37	3.26	3.52	2.28	3.08	2.19	3.76	4.83	5.75	7.34	3.06333	3.02	3.01	5.97333	K17885	MTCH	------	------	XP_019541503.1	PREDICTED: mitochondrial carrier homolog 2-like [Aedes albopictus]	PF00153.27	Mito_carr	Mitochondrial carrier protein
LOC109412453	esterase E4-like	0.08	0	0	0	0.03	0	0.12	0.09	0.06	1.71	0.36	2.02	0.026667	0.01	0.09	1.36333	------	------	------	------	KXJ76627.1	hypothetical protein RP20_CCG009268 [Aedes albopictus]	PF00135.28;PF07859.13;PF00326.21	COesterase;Abhydrolase_3;Peptidase_S9	Carboxylesterase family;alpha/beta hydrolase fold;Prolyl oligopeptidase family
LOC109413285	uncharacterized LOC109413285	0	0.05	0	0.02	0.04	0.02	0.02	0.04	0.02	2.33	1.02	0.82	0.016667	0.026667	0.026667	1.39	------	------	------	------	------	------	------	------	------
LOC109413287	uncharacterized LOC109413287	0	0	0	0.2	0	0	0	0	0	1.43	0.14	0.25	0	0.066667	0	0.606667	------	------	------	------	------	------	------	------	------
LOC109413521	forkhead box protein C1-A-like	0.13	0.02	0.16	0.2	0.37	0.25	0.04	0.07	0	1.39	1.63	1.01	0.103333	0.273333	0.036667	1.34333	K09411	FOXX	------	------	XP_019542750.1	PREDICTED: forkhead box protein C1-A-like [Aedes albopictus]	PF00250.18	Forkhead	Forkhead domain
LOC109413711	small G protein signaling modulator 3 homolog	0	0	0	0	0	0	0	0	0	0.73	0.47	0.68	0	0	0	0.626667	K20176	SGSM3, MAP	------	------	XP_019530147.1	PREDICTED: small G protein signaling modulator 3 homolog [Aedes albopictus]	PF00566.18;PF02759.19;PF00018.28;PF14604.6;PF07653.17	RabGAP-TBC;RUN;SH3_1;SH3_9;SH3_2	Rab-GTPase-TBC domain;RUN domain;SH3 domain;Variant SH3 domain;Variant SH3 domain
LOC109413732	DNA-directed RNA polymerase II subunit RPB7-like	0	0	0	0	0	0	0	0	0	5.31	4.56	5.12	0	0	0	4.99667	K03015	RPB7, POLR2G	map03020;map05016	RNA polymerase;Huntington disease	XP_019543008.1	PREDICTED: DNA-directed RNA polymerase II subunit RPB7-like [Aedes albopictus]	PF03876.17;PF00575.23	SHS2_Rpb7-N;S1	SHS2 domain found in N terminus of Rpb7p/Rpc25p/MJ0397;S1 RNA binding domain
LOC109414011	uncharacterized LOC109414011	61.6	52	42.28	82.13	79.67	96.12	46.82	91.81	104.8	245.47	328.27	319.8	51.96	85.9733	81.1433	297.847	------	------	------	------	XP_019543282.1	PREDICTED: uncharacterized protein LOC109414011 [Aedes albopictus]	------	------	------
LOC109414074	corticotropin-releasing factor-binding protein, transcript variant X1	0.05	0.19	0	0.2	0.1	0.23	0.18	0.48	0.33	1.15	2.71	2.4	0.08	0.176667	0.33	2.08667	------	------	------	------	XP_019543355.1	PREDICTED: corticotropin-releasing factor-binding protein [Aedes albopictus]	PF05428.11	CRF-BP	Corticotropin-releasing factor binding protein
LOC109414092	uncharacterized LOC109414092	0.71	0.18	0.34	0.03	0	0	0.71	1.27	0.26	2.56	2.32	2.1	0.41	0.01	0.746667	2.32667	------	------	------	------	XP_019543380.1	PREDICTED: uncharacterized protein LOC109414092 [Aedes albopictus]	PF01926.23;PF04548.16;PF03193.16;PF00009.27;PF00448.22;PF00005.27;PF01576.19;PF00735.18	MMR_HSR1;AIG1;RsgA_GTPase;GTP_EFTU;SRP54;ABC_tran;Myosin_tail_1;Septin	50S ribosome-binding GTPase;AIG1 family;RsgA GTPase;Elongation factor Tu GTP binding domain;SRP54-type protein, GTPase domain;ABC transporter;Myosin tail;Septin
LOC109414162	voltage-dependent T-type calcium channel subunit alpha-1G	1.68	5.57	0.35	44.13	1.92	0.75	21.92	5.32	9.48	8.62	29.52	8.06	2.53333	15.6	12.24	15.4	K04854	CACNA1G, CAV3.1	map04010;map04713;map04020;map04927;map04929;map04925;map04934;map04930	MAPK signaling pathway;Circadian entrainment;Calcium signaling pathway;Cortisol synthesis and secretion;GnRH secretion;Aldosterone synthesis and secretion;Cushing syndrome;Type II diabetes mellitus	XP_019543488.1	PREDICTED: voltage-dependent T-type calcium channel subunit alpha-1G [Aedes albopictus]	PF00520.31;PF08016.12	Ion_trans;PKD_channel	Ion transport protein;Polycystin cation channel
LOC109414177	uncharacterized LOC109414177	1.79	0.04	5.08	44	6.24	6.03	4.87	2.07	1.97	0.47	2.99	2.91	2.30333	18.7567	2.97	2.12333	------	------	------	------	XP_019543506.1	PREDICTED: uncharacterized protein LOC109414177 [Aedes albopictus]	PF00090.19	TSP_1	Thrombospondin type 1 domain
LOC109414274	odorant receptor 4-like	0.1	0.03	0.27	0.32	0.61	0.39	0.03	0.07	0.07	2.28	1.54	2.23	0.133333	0.44	0.056667	2.01667	K22984	OR	------	------	XP_019543640.1	PREDICTED: odorant receptor 4-like [Aedes albopictus]	PF02949.20	7tm_6	7tm Odorant receptor
LOC109414562	uncharacterized LOC109414562	0.68	0.47	0.88	0.1	0.4	0.18	0	0	0	2.73	3.25	2.72	0.676667	0.226667	0	2.9	------	------	------	------	XP_019543947.1	PREDICTED: uncharacterized protein LOC109414562 [Aedes albopictus]	PF13359.6;PF04827.14	DDE_Tnp_4;Plant_tran	DDE superfamily endonuclease;Plant transposon protein
LOC109414684	glycosaminoglycan xylosylkinase homolog	3.77	2.57	6.56	5.58	4.17	3.84	8.57	6.69	3.42	10.83	12.2	15.2	4.3	4.53	6.22667	12.7433	K20825	FAM20B	------	------	XP_019544060.1	PREDICTED: glycosaminoglycan xylosylkinase homolog [Aedes albopictus]	PF06702.12	Fam20C	Golgi casein kinase, C-terminal, Fam20
LOC109414697	eukaryotic translation initiation factor 4B, transcript variant X1	25.64	13.94	21.82	27.68	19.58	15.39	42.11	36.54	21.05	56.08	61.48	68.32	20.4667	20.8833	33.2333	61.96	K03258	EIF4B	map05205;map03013;map04150;map04151	Proteoglycans in cancer;RNA transport;mTOR signaling pathway;PI3K-Akt signaling pathway	XP_019544074.1	PREDICTED: eukaryotic translation initiation factor 4B isoform X1 [Aedes albopictus]	PF00076.22	RRM_1	RNA recognition motif.
LOC109414698	brahma-associated protein of 60 kDa-like	3.26	1.92	4.02	4.31	2.92	3.17	7.2	7.22	4.99	11.24	13.44	14.8	3.06667	3.46667	6.47	13.16	K11650	SMARCD	map05225;map04714	Hepatocellular carcinoma;Thermogenesis	XP_019544077.1	PREDICTED: brahma-associated protein of 60 kDa-like [Aedes albopictus]	PF02201.18	SWIB	SWIB/MDM2 domain
LOC109415301	uncharacterized LOC109415301	4.4	1.12	2.55	1.26	2.34	0.77	2.16	2.2	0.34	10.94	4.33	6.4	2.69	1.45667	1.56667	7.22333	------	------	------	------	------	------	------	------	------
LOC109415304	mucin-22-like	1.97	5.05	3.4	4.36	2.22	3.09	1.56	3.69	1.92	6.96	7.85	10.79	3.47333	3.22333	2.39	8.53333	------	------	------	------	XP_019933249.1	PREDICTED: mucin-22-like [Aedes albopictus]	------	------	------
LOC109415438	transport and Golgi organization protein 6, transcript variant X1	2.9	3.22	7.23	3.79	4.72	4.08	5.76	4.61	2.14	8.96	9.8	11.96	4.45	4.19667	4.17	10.24	------	------	------	------	XP_019561426.1	PREDICTED: transport and Golgi organization protein 6-like [Aedes albopictus]	PF10363.9;PF10304.9	RTP1_C1;RTP1_C2	Required for nuclear transport of RNA pol II C-terminus 1;Required for nuclear transport of RNA pol II C-terminus 2
LOC109415686	uncharacterized LOC109415686, transcript variant X1	0.28	0.11	0.15	0.24	0.46	0.49	0.21	0	0	1.34	0.32	2.14	0.18	0.396667	0.07	1.26667	K01183	E3.2.1.14	map00520	Amino sugar and nucleotide sugar metabolism	XP_019555738.1	PREDICTED: chymotrypsinogen B-like [Aedes albopictus]	------	------	------
LOC109415772	uncharacterized LOC109415772	0.12	0	0	0.22	0.2	0.16	0.06	1.97	0	3.68	0.94	1.56	0.04	0.193333	0.676667	2.06	------	------	------	------	------	------	------	------	------
LOC109415774	uncharacterized LOC109415774	0	0	0.13	1.19	0.75	0.08	1.01	1.74	0.75	15.05	6.24	6.56	0.043333	0.673333	1.16667	9.28333	------	------	------	------	------	------	------	------	------
LOC109415809	uncharacterized LOC109415809	1.75	0.85	0.54	2.16	2.32	3.79	5.88	3.31	2.59	4.72	13.67	14.65	1.04667	2.75667	3.92667	11.0133	------	------	------	------	------	------	------	------	------
LOC109415907	uncharacterized LOC109415907	0	0	0	0	0	0.4	0	0.15	0	3.41	1.93	1.97	0	0.133333	0.05	2.43667	------	------	------	------	------	------	------	------	------
LOC109416045	serine protease 7-like	0	0	0	0.6	0.42	0.8	0	0	0.02	3.28	2.22	3.76	0	0.606667	0.006667	3.08667	------	------	------	------	XP_019545553.1	PREDICTED: serine protease 7-like [Aedes albopictus]	PF00089.26;PF09342.11;PF13365.6	Trypsin;DUF1986;Trypsin_2	Trypsin;Domain of unknown function;Trypsin-like peptidase domain
LOC109416212	uncharacterized LOC109416212	0.65	0.63	2.71	5.12	1.51	1.18	1.15	2.26	0.29	3.82	2.43	5.08	1.33	2.60333	1.23333	3.77667	------	------	------	------	XP_019545748.1	PREDICTED: uncharacterized protein LOC109416212 [Aedes albopictus]	PF13863.6	DUF4200	Domain of unknown function
LOC109416239	ubiquitin-fold modifier 1	14.27	15.66	13.66	14.17	20.94	21.64	15.79	9.68	12.62	37.59	41.4	43.8	14.53	18.9167	12.6967	40.93	K12162	UFM1	------	------	XP_019545782.1	PREDICTED: ubiquitin-fold modifier 1 [Aedes albopictus]	PF03671.14	Ufm1	Ubiquitin fold modifier 1 protein
LOC109416414	uncharacterized LOC109416414, transcript variant X1	0.63	0.35	0.12	0.64	0.83	0.94	0.81	0.22	0.38	4.18	2.58	2.96	0.366667	0.803333	0.47	3.24	------	------	------	------	XP_019546024.1	PREDICTED: nascent polypeptide-associated complex subunit alpha, muscle-specific form-like [Aedes albopictus]	------	------	------
LOC109416415	RNA polymerase-associated protein CTR9 homolog	3.92	3.32	4.29	4.48	5.69	3.85	3.28	2.38	1.47	10.04	7.65	11.77	3.84333	4.67333	2.37667	9.82	K15176	CTR9	------	------	XP_019546025.1	PREDICTED: RNA polymerase-associated protein CTR9 homolog [Aedes albopictus]	PF00515.28;PF14559.6;PF07719.17;PF13181.6;PF13424.6;PF13432.6;PF13431.6	TPR_1;TPR_19;TPR_2;TPR_8;TPR_12;TPR_16;TPR_17	Tetratricopeptide repeat;Tetratricopeptide repeat;Tetratricopeptide repeat;Tetratricopeptide repeat;Tetratricopeptide repeat;Tetratricopeptide repeat;Tetratricopeptide repeat
LOC109416503	uncharacterized LOC109416503	0.48	0	0.52	0.19	1.21	1.15	0.57	0	0.09	3.87	12.95	5.25	0.333333	0.85	0.22	7.35667	------	------	------	------	XP_019565209.1	PREDICTED: uncharacterized protein LOC109433250 [Aedes albopictus]	------	------	------
LOC109416525	uncharacterized LOC109416525, transcript variant X1	1.01	1.08	1.22	1.65	1.98	1.13	2.35	1.53	0.5	2.77	3.4	2.99	1.10333	1.58667	1.46	3.05333	------	------	------	------	XP_019535944.1	PREDICTED: uncharacterized protein LOC109407391 [Aedes albopictus]	------	------	------
LOC109416763	-	0.22	0.5	0.46	0.43	0.22	0	0.04	0.11	0	3.37	2.14	1.64	0.393333	0.216667	0.05	2.38333	------	------	------	------	KXJ82834.1	hypothetical protein RP20_CCG009728 [Aedes albopictus]	------	------	------
LOC109416853	uncharacterized LOC109416853	0.36	0	0.34	2.37	1.87	0.83	1.78	2.01	0.59	6.28	6.23	5.1	0.233333	1.69	1.46	5.87	------	------	------	------	KXJ76785.1	hypothetical protein RP20_CCG009006 [Aedes albopictus]	------	------	------
LOC109417211	uncharacterized LOC109417211, transcript variant X1	2.49	5.11	5.87	0.66	2.3	3.38	3.84	0	0	9.46	15.2	11.08	4.49	2.11333	1.28	11.9133	------	------	------	------	------	------	------	------	------
LOC109417266	solute carrier family 28 member 3, transcript variant X1	4.83	4.69	5.2	4.35	5.56	5.03	5.54	6.07	4.83	6.62	9.08	9.4	4.90667	4.98	5.48	8.36667	K11536	SLC28A	------	------	XP_019535067.1	PREDICTED: solute carrier family 28 member 3-like isoform X1 [Aedes albopictus]	PF07662.13;PF01773.20;PF07670.14	Nucleos_tra2_C;Nucleos_tra2_N;Gate	Na+ dependent nucleoside transporter C-terminus;Na+ dependent nucleoside transporter N-terminus;Nucleoside recognition
LOC109417270	chitooligosaccharidolytic beta-N-acetylglucosaminidase, transcript variant X1	10.8	10.4	12.48	12.59	9.2	12.82	14.15	17.9	10.76	24.46	27.43	28.22	11.2267	11.5367	14.27	26.7033	K12373	HEXA_B	map00520;map00603;map00604;map00511;map00513;map00531;map04142	Amino sugar and nucleotide sugar metabolism;Glycosphingolipid biosynthesis - globo and isoglobo series;Glycosphingolipid biosynthesis - ganglio series;Other glycan degradation;Various types of N-glycan biosynthesis;Glycosaminoglycan degradation;Lysosome	XP_019546927.1	PREDICTED: chitooligosaccharidolytic beta-N-acetylglucosaminidase [Aedes albopictus]	PF00728.22;PF14845.6;PF02838.15	Glyco_hydro_20;Glycohydro_20b2;Glyco_hydro_20b	Glycosyl hydrolase family 20, catalytic domain;beta-acetyl hexosaminidase like;Glycosyl hydrolase family 20, domain 2
LOC109417371	uncharacterized LOC109417371	6.72	9.99	5.3	5.88	10.29	4.3	3.17	6.1	4.31	32.18	18.75	31.41	7.33667	6.82333	4.52667	27.4467	------	------	------	------	XP_019547016.1	PREDICTED: uncharacterized protein LOC109417371 isoform X1 [Aedes albopictus]	PF01607.24	CBM_14	Chitin binding Peritrophin-A domain
LOC109417766	uncharacterized LOC109417766, transcript variant X1	72.72	64.53	64	87.31	94.59	94.49	71.38	68.3	52.85	198.79	133.32	150.5	67.0833	92.13	64.1767	160.87	------	------	------	------	XP_019547454.1	PREDICTED: uncharacterized protein LOC109417766 [Aedes albopictus]	------	------	------
LOC109417989	uncharacterized LOC109417989	0.03	0.11	0	0.08	0.28	0.12	0.17	0.1	0.06	1.05	1.25	0.55	0.046667	0.16	0.11	0.95	------	------	------	------	XP_019547686.1	PREDICTED: uncharacterized protein LOC109417989 [Aedes albopictus]	------	------	------
LOC109418247	uncharacterized protein CFAP97D1-like	2.12	1.76	2.64	2.27	1.77	1.96	1.61	2.4	1.41	6.22	6.22	4.52	2.17333	2	1.80667	5.65333	K02958	RP-S15e, RPS15	map03010	Ribosome	XP_019559238.1	PREDICTED: uncharacterized protein C17orf105 homolog [Aedes albopictus]	PF13879.6	KIAA1430	KIAA1430 homologue
LOC109418338	-	2.34	5.84	2.54	17.47	25.89	32.52	1.72	1.37	0.62	51.94	53.7	36.53	3.57333	25.2933	1.23667	47.39	------	------	------	------	XP_019558375.1	PREDICTED: uncharacterized protein LOC109427308 [Aedes albopictus]	------	------	------
LOC109418416	1-acyl-sn-glycerol-3-phosphate acyltransferase alpha-like	0.19	0.18	0.2	0.75	0.32	0.29	0.28	0.05	0.03	0.54	1.36	0.84	0.19	0.453333	0.12	0.913333	K13509	AGPAT1_2	map00564;map04072;map00561;map04975	Glycerophospholipid metabolism;Phospholipase D signaling pathway;Glycerolipid metabolism;Fat digestion and absorption	XP_019548146.1	PREDICTED: 1-acyl-sn-glycerol-3-phosphate acyltransferase alpha-like [Aedes albopictus]	PF01553.21	Acyltransferase	Acyltransferase
LOC109418493	uncharacterized LOC109418493	1.18	1.02	1.12	0.92	1.22	0.8	1.11	0.91	0.28	5.79	15.42	7.82	1.10667	0.98	0.766667	9.67667	K16484	RTTN	------	------	XP_019542279.1	PREDICTED: uncharacterized protein LOC109413065 [Aedes albopictus]	------	------	------
LOC109419038	potassium/sodium hyperpolarization-activated cyclic nucleotide-gated channel 4-like	0.29	0.06	0.13	0.13	0.05	0.08	0.2	0.01	0	1.28	0.42	1.86	0.16	0.086667	0.07	1.18667	------	------	------	------	KXJ82422.1	hypothetical protein RP20_CCG013835 [Aedes albopictus]	PF00027.29	cNMP_binding	Cyclic nucleotide-binding domain
LOC109419061	uncharacterized LOC109419061	2.65	2.44	1.14	2.59	2.95	2.74	1.58	1.92	4.29	7.21	5.22	4.45	2.07667	2.76	2.59667	5.62667	------	------	------	------	XP_019536879.1	PREDICTED: uncharacterized protein LOC109408115 [Aedes albopictus]	PF02819.15	Toxin_9	Spider toxin
LOC109419158	uncharacterized LOC109419158	0.16	0	0.15	0	0.37	0.34	0	0.55	0	3.41	1.17	2.04	0.103333	0.236667	0.183333	2.20667	------	------	------	------	XP_019932483.1	PREDICTED: uncharacterized protein LOC109621242 [Aedes albopictus]	------	------	------
LOC109419227	E3 ubiquitin-protein ligase TRIM37	1.69	0.81	2.19	2.04	2.94	1.64	3.02	2.64	1.24	5.21	5.06	5.67	1.56333	2.20667	2.3	5.31333	------	------	------	------	KXJ68491.1	hypothetical protein RP20_CCG003120 [Aedes albopictus]	PF13639.6;PF00643.24;PF13920.6;PF13923.6	zf-RING_2;zf-B_box;zf-C3HC4_3;zf-C3HC4_2	Ring finger domain;B-box zinc finger;Zinc finger, C3HC4 type;Zinc finger, C3HC4 type
LOC109419512	alpha-protein kinase 1-like	1.74	1.29	1.83	1.46	2.09	1.51	2.38	2.32	0.88	3.25	5.15	5.56	1.62	1.68667	1.86	4.65333	------	------	------	------	XP_021701270.1	GATA zinc finger domain-containing protein 14 [Aedes aegypti]	PF00169.29	PH	PH domain
LOC109419581	uncharacterized LOC109419581, transcript variant X1	0.92	0.71	2.06	1.89	0.46	0.34	2.26	0.37	0.29	23.48	12.27	7.41	1.23	0.896667	0.973333	14.3867	------	------	------	------	KXJ82881.1	hypothetical protein RP20_CCG010498 [Aedes albopictus]	------	------	------
LOC109420239	speckle-type POZ protein B-like	0.7	1.87	0.23	0.14	0.11	0.6	0.06	0	1.21	3.85	5.25	5.9	0.933333	0.283333	0.423333	5	K10523	SPOP	map04341;map04340	Hedgehog signaling pathway - fly;Hedgehog signaling pathway	XP_019550122.1	PREDICTED: speckle-type POZ protein B-like [Aedes albopictus]	PF00651.31;PF07707.15	BTB;BACK	BTB/POZ domain;BTB And C-terminal Kelch
LOC109420366	putative mediator of RNA polymerase II transcription subunit 24	2.18	1.5	0.53	2.77	2.47	3.22	1.13	3.22	0.96	2.62	3.32	2.09	1.40333	2.82	1.77	2.67667	------	------	------	------	XP_019550244.1	PREDICTED: putative mediator of RNA polymerase II transcription subunit 24 isoform X1 [Aedes albopictus]	PF15893.5	DUF4739	Domain of unknown function
LOC109420498	uncharacterized LOC109420498	1	0.49	1.32	0.26	0.33	0	0	0	0	7.04	6.11	7.85	0.936667	0.196667	0	7	------	------	------	------	KXJ77959.1	hypothetical protein RP20_CCG005947 [Aedes albopictus]	------	------	------
LOC109420563	uncharacterized LOC109420563	1.8	1.43	0.57	0.97	1.56	1.4	1.42	2.53	1.56	2.83	5.52	8.36	1.26667	1.31	1.83667	5.57	K01273	DPEP	------	------	XP_019549673.1	PREDICTED: uncharacterized protein LOC109419840 [Aedes albopictus]	PF01244.21	Peptidase_M19	Membrane dipeptidase
LOC109420731	cytochrome b5	4.58	3.14	2.65	3.04	4.18	4.39	1.86	0.4	0.58	7.34	5.59	9.68	3.45667	3.87	0.946667	7.53667	K23490	CYB5	------	------	XP_019549749.1	PREDICTED: cytochrome b5-like [Aedes albopictus]	PF00173.28	Cyt-b5	Cytochrome b5-like Heme/Steroid binding domain
LOC109420740	zinc carboxypeptidase-like	0.41	0.27	0.31	0.34	0.13	0.12	0.66	0.55	0.17	1.21	2.11	2.79	0.33	0.196667	0.46	2.03667	K01290	CPAN	------	------	KXJ75390.1	hypothetical protein RP20_CCG011861 [Aedes albopictus]	PF00246.24;PF02244.16	Peptidase_M14;Propep_M14	Zinc carboxypeptidase;Carboxypeptidase activation peptide
LOC109420820	uncharacterized LOC109420820	0.45	0	0.14	2.49	5.1	5.64	2.55	3.68	1.19	16.42	13.68	28.8	0.196667	4.41	2.47333	19.6333	------	------	------	------	XP_019550822.1	PREDICTED: uncharacterized protein LOC109420820 [Aedes albopictus]	------	------	------
LOC109421027	uncharacterized LOC109421027	6.74	1.04	0.73	2.61	2.29	7.69	7.48	4.9	0.04	11.99	4.06	14.24	2.83667	4.19667	4.14	10.0967	K02987	RP-S4e, RPS4	map03010	Ribosome	KXJ75848.1	hypothetical protein RP20_CCG010936 [Aedes albopictus]	------	------	------
LOC109421053	coatomer subunit alpha-like	3.77	3.38	4.59	5.36	5.57	4.6	4.27	4.27	3.78	7.55	8.08	10.55	3.91333	5.17667	4.10667	8.72667	K05236	COPA, RET1	------	------	XP_019560505.1	PREDICTED: coatomer subunit alpha-like [Aedes albopictus]	------	------	------
LOC109421188	glycine-rich protein-like	0	0	0	0	0.16	0	0	0.16	0	1.8	3.96	1.87	0	0.053333	0.053333	2.54333	------	------	------	------	XP_019551246.1	PREDICTED: glycine-rich protein-like [Aedes albopictus]	------	------	------
LOC109421203	uncharacterized LOC109421203	0.23	0.03	0.03	0.26	0.08	0.03	0.5	0.94	0.18	1.58	2.41	1.39	0.096667	0.123333	0.54	1.79333	K18460;K03130	XPO7, EXP7;TAF5	map03022	Basal transcription factors	XP_019532296.1	PREDICTED: uncharacterized protein LOC109403852 [Aedes albopictus]	------	------	------
LOC109421296	uncharacterized LOC109421296	12.42	11.82	20.3	19.03	15.03	16.19	18.25	13.65	9.35	43.24	31.93	45.96	14.8467	16.75	13.75	40.3767	K15032	MTERFD	------	------	XP_019551340.1	PREDICTED: uncharacterized protein LOC109421296 [Aedes albopictus]	PF02536.14	mTERF	mTERF
LOC109421503	-	0	0	0.07	0.23	0.69	0.07	0	0	0.07	0.83	1.04	3.64	0.023333	0.33	0.023333	1.83667	------	------	------	------	XP_019543880.1	PREDICTED: ras-specific guanine nucleotide-releasing factor RalGPS2 isoform X1 [Aedes albopictus]	------	------	------
LOC109422039	uncharacterized LOC109422039	0	0	0	0	0	0	0	0	0	2.21	0.82	4.32	0	0	0	2.45	------	------	------	------	------	------	------	------	------
LOC109422084	heparan sulfate glucosamine 3-O-sulfotransferase 6, transcript variant X2	0.27	0.38	0.11	0.11	0.2	0.27	0.63	0.38	0.2	2.85	5.69	6.75	0.253333	0.193333	0.403333	5.09667	K07809	HS3ST3	map00534	Glycosaminoglycan biosynthesis - heparan sulfate / heparin	KXJ77154.1	hypothetical protein RP20_CCG008245 [Aedes albopictus]	PF00685.27;PF13469.6	Sulfotransfer_1;Sulfotransfer_3	Sulfotransferase domain;Sulfotransferase family
LOC109422270	uncharacterized LOC109422270, transcript variant X1	0.3	0.31	0.57	0.19	0.66	0.26	0.6	0.21	0.09	0.69	0.73	1.13	0.393333	0.37	0.3	0.85	K09614	CORIN	------	------	XP_019529512.1	PREDICTED: uncharacterized protein LOC109401404 isoform X2 [Aedes albopictus]	PF00089.26;PF01392.22;PF00057.18;PF15494.6;PF13365.6;PF09342.11	Trypsin;Fz;Ldl_recept_a;SRCR_2;Trypsin_2;DUF1986	Trypsin;Fz domain;Low-density lipoprotein receptor domain class A;Scavenger receptor cysteine-rich domain;Trypsin-like peptidase domain;Domain of unknown function
LOC109422327	uncharacterized LOC109422327	0	0.35	0.08	0.09	0	0	0.39	0.1	0	1.54	1.38	1.15	0.143333	0.03	0.163333	1.35667	------	------	------	------	------	------	------	------	------
LOC109422531	U7 snRNA-associated Sm-like protein LSm10, transcript variant X2	0.76	3.21	2.47	2.31	1.38	3.72	3.98	2.51	1.73	6.97	5.81	5.93	2.14667	2.47	2.74	6.23667	------	------	------	------	XP_019529112.1	PREDICTED: U7 snRNA-associated Sm-like protein LSm10 [Aedes albopictus]	PF01423.22	LSM	LSM domain
LOC109422625	uncharacterized LOC109422625, transcript variant X2	0	0.05	0.29	2.23	2.56	1.08	0.54	0.9	0	12.02	29.58	27.54	0.113333	1.95667	0.48	23.0467	------	------	------	------	------	------	------	------	------
LOC109422704	uncharacterized LOC109422704	0.81	0.38	0.71	0.44	1.38	0.61	0.34	0.22	1.12	3.67	4.16	15.54	0.633333	0.81	0.56	7.79	------	------	------	------	XP_019553111.1	PREDICTED: uncharacterized protein LOC109422704 [Aedes albopictus]	PF02958.20;PF07914.11;PF01636.23	EcKinase;DUF1679;APH	Ecdysteroid kinase;Protein of unknown function;Phosphotransferase enzyme family
LOC109422973	uncharacterized LOC109422973	1.34	0.26	1.21	2.2	1.79	1.85	2.24	0.86	0.36	3.19	8.74	9.85	0.936667	1.94667	1.15333	7.26	------	------	------	------	------	------	------	------	------
LOC109423101	uncharacterized LOC109423101, transcript variant X1	0.2	0.13	0.05	0.67	0.13	0.27	0.27	0.33	0.05	6.02	3.29	2.02	0.126667	0.356667	0.216667	3.77667	------	------	------	------	XP_019553551.1	PREDICTED: uncharacterized protein LOC109423101 [Aedes albopictus]	------	------	------
LOC109423113	uncharacterized LOC109423113, transcript variant X1	1.22	0.48	0.7	0.05	0.17	0	0.24	0.18	0	10.89	14.32	7.49	0.8	0.073333	0.14	10.9	------	------	------	------	------	------	------	------	------
LOC109423356	potassium voltage-gated channel subfamily H member 6, transcript variant X2	0.89	1.26	0.48	1.36	0.79	0.57	1.18	1.08	1.3	1.97	2.73	2.79	0.876667	0.906667	1.18667	2.49667	K04905	KCNH2, KV11.1	------	------	XP_019553865.1	PREDICTED: potassium voltage-gated channel subfamily H member 7 isoform X1 [Aedes albopictus]	PF00520.31;PF13426.7;PF07885.16;PF00027.29;PF08447.12	Ion_trans;PAS_9;Ion_trans_2;cNMP_binding;PAS_3	Ion transport protein;PAS domain;Ion channel;Cyclic nucleotide-binding domain;PAS fold
LOC109423406	uncharacterized LOC109423406, transcript variant X1	8.04	5.94	6.84	21.99	26.52	2.34	3.06	1.38	10.77	62.13	87.29	82.82	6.94	16.95	5.07	77.4133	------	------	------	------	XP_019553936.1	PREDICTED: uncharacterized protein LOC109423406 [Aedes albopictus]	PF10551.9;PF04500.16;PF00872.18;PF13920.6	MULE;FLYWCH;Transposase_mut;zf-C3HC4_3	MULE transposase domain;FLYWCH zinc finger domain;Transposase, Mutator family;Zinc finger, C3HC4 type
LOC109423632	-	0.69	0.67	0.78	0.91	1.31	0.62	0.95	0.5	0.93	1.85	1.84	2.23	0.713333	0.946667	0.793333	1.97333	K08145	SLC2A8, GLUT8	------	------	KXJ73022.1	hypothetical protein RP20_CCG016755 [Aedes albopictus]	------	------	------
LOC109423679	uncharacterized LOC109423679	0	0.11	0.21	0.25	0.07	0.15	0	0.14	0	0.39	0.48	0.85	0.106667	0.156667	0.046667	0.573333	------	------	------	------	------	------	------	------	------
LOC109423728	uncharacterized LOC109423728, transcript variant X1	0.15	0.05	0.32	0.41	0	0.3	0	0	0.08	1.12	1.1	0.95	0.173333	0.236667	0.026667	1.05667	------	------	------	------	KXJ80968.1	hypothetical protein RP20_CCG022369 [Aedes albopictus]	------	------	------
LOC109423779	tyrosine-protein kinase transmembrane receptor Ror2-like	47.26	40.2	10.06	39.95	35.76	48.01	39.15	42.46	27.89	79.11	79.15	64.29	32.5067	41.24	36.5	74.1833	K05129	MUSK	------	------	KXJ83048.1	hypothetical protein RP20_CCG009508 [Aedes albopictus]	PF07714.17;PF00069.25;PF00051.18;PF01392.22	Pkinase_Tyr;Pkinase;Kringle;Fz	Protein tyrosine kinase;Protein kinase domain;Kringle domain;Fz domain
LOC109423789	uncharacterized LOC109423789	13.25	10.53	9.17	9.23	8.45	6.48	8.84	11.33	8.73	35.15	38.03	40.04	10.9833	8.05333	9.63333	37.74	------	------	------	------	XP_019554359.1	PREDICTED: uncharacterized protein LOC109423789 [Aedes albopictus]	------	------	------
LOC109423919	vacuolar protein sorting-associated protein 52 homolog	3	3.62	5.57	4.07	4.09	3.36	4.45	3.64	2.98	6.49	9.03	8.46	4.06333	3.84	3.69	7.99333	K20298	VPS52	------	------	XP_019554528.1	PREDICTED: vacuolar protein sorting-associated protein 52 homolog [Aedes albopictus]	PF04129.12;PF09763.9	Vps52;Sec3_C	Vps52 / Sac2 family;Exocyst complex component Sec3
LOC109423996	uncharacterized LOC109423996	1.1	1.49	1.85	0.99	1.13	1.61	0.82	0.63	1.1	6.59	8.93	6.72	1.48	1.24333	0.85	7.41333	------	------	------	------	------	------	------	------	------
LOC109424023	mitochondrial import inner membrane translocase subunit Tim29-like	0	0	0	0.14	0.24	0	0	0	0	5.93	4.25	7.03	0	0.126667	0	5.73667	------	------	------	------	XP_019554624.1	PREDICTED: mitochondrial import inner membrane translocase subunit Tim29-like [Aedes albopictus]	------	------	------
LOC109424445	uncharacterized LOC109424445, transcript variant X2	0.05	0.18	0.32	0	0	0	0.14	0	0	5.49	2.26	1.38	0.183333	0	0.046667	3.04333	------	------	------	------	KXJ82881.1	hypothetical protein RP20_CCG010498 [Aedes albopictus]	------	------	------
LOC109424554	putative pre-mRNA-splicing factor ATP-dependent RNA helicase PRP1	9.94	4.76	8.56	17.09	19.27	23.5	16.02	17.21	7.47	39.25	33.18	40.28	7.75333	19.9533	13.5667	37.57	K12820	DHX15, PRP43	map03040	Spliceosome	XP_019541183.1	PREDICTED: putative pre-mRNA-splicing factor ATP-dependent RNA helicase PRP1 [Aedes albopictus]	PF04408.23;PF07717.16;PF00271.31;PF00270.29;PF13245.6;PF13604.6;PF00448.22	HA2;OB_NTP_bind;Helicase_C;DEAD;AAA_19;AAA_30;SRP54	Helicase associated domain;Oligonucleotide/oligosaccharide-binding;Helicase conserved C-terminal domain;DEAD/DEAH box helicase;AAA domain;AAA domain;SRP54-type protein, GTPase domain
LOC109424565	uncharacterized LOC109424565	0.07	0.04	0.02	0.02	0.02	0.03	0.01	0.02	0	0.22	0.16	0.11	0.043333	0.023333	0.01	0.163333	------	------	------	------	XP_019555292.1	PREDICTED: uncharacterized protein LOC109424565 [Aedes albopictus]	PF12796.7;PF00023.30;PF13606.6;PF13637.6;PF13857.6;PF05729.12	Ank_2;Ank;Ank_3;Ank_4;Ank_5;NACHT	Ankyrin repeats;Ankyrin repeat;Ankyrin repeat;Ankyrin repeats;Ankyrin repeats;NACHT domain
LOC109424571	uncharacterized LOC109424571	0.8	0	0.42	0.37	0.3	0.13	0.33	0.11	0.18	2.36	6.06	5.05	0.406667	0.266667	0.206667	4.49	------	------	------	------	XP_019550924.1	PREDICTED: uncharacterized protein LOC109420895 [Aedes albopictus]	PF16064.5	DUF4806	Domain of unknown function
LOC109424595	uncharacterized LOC109424595, transcript variant X2	0.01	0.01	0	0	0	0.01	0.01	0.01	0	0.35	0.15	0.19	0.006667	0.003333	0.006667	0.23	------	------	------	------	XP_019555310.1	PREDICTED: uncharacterized protein LOC109424595, partial [Aedes albopictus]	PF12796.7;PF13637.6;PF13606.6;PF00023.30;PF13857.6;PF05729.12	Ank_2;Ank_4;Ank_3;Ank;Ank_5;NACHT	Ankyrin repeats;Ankyrin repeats;Ankyrin repeat;Ankyrin repeat;Ankyrin repeats;NACHT domain
LOC109424817	uncharacterized LOC109424817	0.69	0.07	0.75	0.5	0.39	0.35	0.62	0	0.22	1.64	3.48	2.11	0.503333	0.413333	0.28	2.41	------	------	------	------	XP_019555549.1	PREDICTED: uncharacterized protein LOC109424817 isoform X1 [Aedes albopictus]	PF01771.17	Viral_alk_exo	Viral alkaline exonuclease
LOC109424905	uncharacterized LOC109424905	0.06	0	0.19	0.25	0.76	0.07	0.24	0	0	4.1	5.2	4.93	0.083333	0.36	0.08	4.74333	------	------	------	------	------	------	------	------	------
LOC109425050	connectin-like, transcript variant X2	3.24	1.88	0.64	0.45	0.45	0.86	0.86	0.37	0.56	2.31	2.11	1.22	1.92	0.586667	0.596667	1.88	------	------	------	------	KXJ79693.1	hypothetical protein RP20_CCG028453 [Aedes albopictus]	PF13855.6;PF13306.6;PF12799.7;PF14580.6	LRR_8;LRR_5;LRR_4;LRR_9	Leucine rich repeat;BspA type Leucine rich repeat region;Leucine Rich repeats;Leucine-rich repeat
LOC109425079	uncharacterized LOC109425079, transcript variant X1	0.26	0.04	0.23	0	0.05	0.04	0.08	0.36	0.12	2.09	1.17	2.31	0.176667	0.03	0.186667	1.85667	------	------	------	------	XP_019560841.1	PREDICTED: uncharacterized protein LOC109429386 isoform X1 [Aedes albopictus]	------	------	------
LOC109425356	uncharacterized LOC109425356	0.2	0.11	0.21	0	0	0	0	0.27	0.22	1.38	0.88	1.16	0.173333	0	0.163333	1.14	------	------	------	------	KXJ82881.1	hypothetical protein RP20_CCG010498 [Aedes albopictus]	------	------	------
LOC109425391	netrin-B-like, transcript variant X1	0.75	0.86	0.61	0.58	0.42	0.71	0.54	0.49	0.76	18.69	23.61	23.31	0.74	0.57	0.596667	21.87	K06843	NTN1	map04361;map04360	Axon regeneration;Axon guidance	XP_019548443.1	PREDICTED: netrin-B [Aedes albopictus]	PF00055.17;PF01759.21;PF00053.24	Laminin_N;NTR;Laminin_EGF	Laminin N-terminal;UNC-6/NTR/C345C module;Laminin EGF domain
LOC109425630	-	3.96	4.38	3.34	2.9	4.3	1.52	1.93	1.43	1.5	13.38	8.44	8.74	3.89333	2.90667	1.62	10.1867	K04712	DEGS	map00600;map04071	Sphingolipid metabolism;Sphingolipid signaling pathway	XP_019555409.1	PREDICTED: sphingolipid delta(4)-desaturase DES1 [Aedes albopictus]	------	------	------
LOC109425753	uncharacterized LOC109425753	0.15	0	0	0	0	0	0	0.5	0	18.08	1.39	3.19	0.05	0	0.166667	7.55333	------	------	------	------	------	------	------	------	------
LOC109426231	uncharacterized protein ZK1073.1	2.79	1.42	0.44	2.7	1.64	2.24	0	0.23	0	8.6	5.07	5.34	1.55	2.19333	0.076667	6.33667	------	------	------	------	KXJ81966.1	hypothetical protein RP20_CCG016492 [Aedes albopictus]	PF03096.14	Ndr	Ndr family
LOC109426333	arrestin domain-containing protein 2-like	4.32	2.9	4.17	7.92	7.32	8.84	6.75	8.38	3.31	18.1	14.11	22.98	3.79667	8.02667	6.14667	18.3967	------	------	------	------	XP_019557335.1	PREDICTED: arrestin domain-containing protein 2-like [Aedes albopictus]	PF00339.29;PF02752.22;PF08737.10	Arrestin_N;Arrestin_C;Rgp1	Arrestin;Arrestin;Rgp1
LOC109426396	-	0.83	0.91	2.42	1.65	1.43	1.81	2.25	1.36	0.72	4.41	4.12	3.74	1.38667	1.63	1.44333	4.09	------	------	------	------	XP_019532488.1	PREDICTED: uncharacterized protein LOC109404084 [Aedes albopictus]	------	------	------
LOC109426770	tetratricopeptide repeat protein 12	0.35	0.12	0.16	0.46	0.13	0.3	0.05	0	0.19	0.59	2.03	1.98	0.21	0.296667	0.08	1.53333	------	------	------	------	XP_019547529.1	PREDICTED: tetratricopeptide repeat protein 12-like [Aedes albopictus]	PF13414.6;PF00515.28;PF07719.17	TPR_11;TPR_1;TPR_2	TPR repeat;Tetratricopeptide repeat;Tetratricopeptide repeat
LOC109426910	pancreatic triacylglycerol lipase-like	8.12	15.25	31	36.69	27.25	50.64	15.18	46.88	24.45	54.29	63.49	79.95	18.1233	38.1933	28.8367	65.91	------	------	------	------	XP_019558013.1	PREDICTED: pancreatic triacylglycerol lipase-like [Aedes albopictus]	PF00151.19	Lipase	Lipase
LOC109426917	-	2.75	3.38	5.04	4.17	4.14	3.37	3.41	4.92	1.57	9.05	8	6.79	3.72333	3.89333	3.3	7.94667	------	------	------	------	KXJ77934.1	hypothetical protein RP20_CCG006076 [Aedes albopictus]	------	------	------
LOC109426972	-	0	0	0	0	0	0	0	0	0	0.68	0.1	0.25	0	0	0	0.343333	------	------	------	------	XP_021710071.1	contactin-4 [Aedes aegypti]	------	------	------
LOC109427049	frizzled	1.66	2.07	3.17	2.4	2.11	1.64	3.38	3.04	1.82	19.08	8.25	8.32	2.3	2.05	2.74667	11.8833	K02432	FZD1_7, fz	map05205;map05165;map04390;map05200;map04550;map05010;map05217;map04916;map05225;map05224;map04934;map05226;map04150;map04310	Proteoglycans in cancer;Human papillomavirus infection;Hippo signaling pathway;Pathways in cancer;Signaling pathways regulating pluripotency of stem cells;Alzheimer disease;Basal cell carcinoma;Melanogenesis;Hepatocellular carcinoma;Breast cancer;Cushing syndrome;Gastric cancer;mTOR signaling pathway;Wnt signaling pathway	XP_019933462.1	PREDICTED: frizzled-like [Aedes albopictus]	PF01534.17;PF00002.24	Frizzled;7tm_2	Frizzled/Smoothened family membrane region;7 transmembrane receptor
LOC109427286	-	0.06	0	0	0.14	0.07	0.06	0.11	0	0	1.91	1.31	0.76	0.02	0.09	0.036667	1.32667	K03094	SKP1, CBF3D	map04110;map04114;map05200;map04350;map05132;map04341;map04710;map05131;map04310;map05170;map04120;map04141	Cell cycle;Oocyte meiosis;Pathways in cancer;TGF-beta signaling pathway;Salmonella infection;Hedgehog signaling pathway - fly;Circadian rhythm;Shigellosis;Wnt signaling pathway;Human immunodeficiency virus 1 infection;Ubiquitin mediated proteolysis;Protein processing in endoplasmic reticulum	KXJ78847.1	hypothetical protein RP20_CCG003288 [Aedes albopictus]	------	------	------
LOC109427392	uncharacterized LOC109427392	0.15	0.53	0	0.13	0	0	0	0	0	0.3	2.88	5.63	0.226667	0.043333	0	2.93667	------	------	------	------	------	------	------	------	------
LOC109427544	carbonic anhydrase 1	18.54	32.49	59.41	29.2	24.9	43.55	28.19	60.94	18.65	72.34	84.78	99.66	36.8133	32.55	35.9267	85.5933	K01672	CA	map00910	Nitrogen metabolism	XP_019558657.1	PREDICTED: carbonic anhydrase 1 [Aedes albopictus]	PF00194.21	Carb_anhydrase	Eukaryotic-type carbonic anhydrase
LOC109427596	uncharacterized LOC109427596, transcript variant X1	1.21	0.97	1.41	4.18	3.92	5.85	7.61	7.76	2.45	9	10.68	8.33	1.19667	4.65	5.94	9.33667	------	------	------	------	XP_019558731.1	PREDICTED: uncharacterized protein LOC109427596 isoform X1 [Aedes albopictus]	PF10523.9	BEN	BEN domain
LOC109427670	isoaspartyl peptidase/L-asparaginase-like	1.42	1.85	3.08	3.36	3.65	1.94	2.9	3.79	1.9	4.65	4.72	6.13	2.11667	2.98333	2.86333	5.16667	K13051	ASRGL1, iaaA	map00250	Alanine, aspartate and glutamate metabolism	KXJ82766.1	hypothetical protein RP20_CCG011301 [Aedes albopictus]	PF01112.18	Asparaginase_2	Asparaginase
LOC109427769	MICOS complex subunit MIC25	16.19	18.23	10.25	15.34	15.17	14.73	13.49	14.22	32.51	57.04	43.43	55.27	14.89	15.08	20.0733	51.9133	K17563	CHCHD3, MINOS3	------	------	XP_019558909.1	PREDICTED: MICOS complex subunit MIC25 [Aedes albopictus]	PF07956.11	DUF1690	Protein of Unknown function
LOC109427797	-	64.75	44.04	31.96	45.38	45.59	65.2	63.57	23.41	35.38	102.75	128.22	92.67	46.9167	52.0567	40.7867	107.88	K09326	OTX1	map04550	Signaling pathways regulating pluripotency of stem cells	KXJ80089.1	hypothetical protein RP20_CCG026830 [Aedes albopictus]	------	------	------
LOC109428069	40S ribosomal protein S23	1538.97	1517.61	2393.45	1605.31	1610.92	1488.03	2821.53	2184.18	1238.52	3219.33	4886.35	3476.39	1816.68	1568.09	2081.41	3860.69	K02973	RP-S23e, RPS23	map03010	Ribosome	KFB44290.1	AGAP001544-PA-like protein [Anopheles sinensis]	PF00164.25	Ribosom_S12_S23	Ribosomal protein S12/S23
LOC109428182	peptidylprolyl isomerase domain and WD repeat-containing protein 1-like, transcript variant X1	4.37	4.37	3.63	3.86	4.06	3.56	4.65	4.05	4.71	7.68	9.35	8.41	4.12333	3.82667	4.47	8.48	K12736	PPWD1	------	------	XP_019559415.1	PREDICTED: peptidylprolyl isomerase domain and WD repeat-containing protein 1-like isoform X1 [Aedes albopictus]	PF00160.21;PF00400.32	Pro_isomerase;WD40	Cyclophilin type peptidyl-prolyl cis-trans isomerase/CLD;WD domain, G-beta repeat
LOC109428239	eukaryotic initiation factor 4A, transcript variant X1	122.62	114.18	71.04	107.1	115.62	106.1	96.5	99.06	52.35	230.98	179.51	189.72	102.613	109.607	82.6367	200.07	K03257	EIF4A	map03013	RNA transport	XP_019559090.1	PREDICTED: eukaryotic initiation factor 4A-like [Aedes albopictus]	PF00270.29;PF00271.31;PF04851.15;PF13604.6;PF13245.6	DEAD;Helicase_C;ResIII;AAA_30;AAA_19	DEAD/DEAH box helicase;Helicase conserved C-terminal domain;Type III restriction enzyme, res subunit;AAA domain;AAA domain
LOC109428322	uncharacterized LOC109428322	1.7	0.72	2.98	2.55	3.43	1.63	2.43	4.31	0.76	7.17	9.53	11.51	1.8	2.53667	2.5	9.40333	------	------	------	------	------	------	------	------	------
LOC109428418	uncharacterized LOC109428418	2.29	3.06	1.29	1.69	1.66	1.71	1.65	2.3	1.67	3.95	4.09	5.01	2.21333	1.68667	1.87333	4.35	------	------	------	------	KXJ80473.1	hypothetical protein RP20_CCG024899 [Aedes albopictus]	------	------	------
LOC109428420	protein lava lamp-like	3.96	3.78	1.56	4.4	3.08	1.65	3.35	4.59	1.54	6.38	7.22	6.75	3.1	3.04333	3.16	6.78333	K20478	GOLGB1	------	------	XP_019559715.1	PREDICTED: protein lava lamp-like [Aedes albopictus]	PF08317.11	Spc7	Spc7 kinetochore protein
LOC109428423	gamma-aminobutyric acid receptor subunit beta-like	0.04	0.11	0.02	0.7	0.26	0.22	0.34	0.85	0.04	0.97	1.98	2.34	0.056667	0.393333	0.41	1.76333	K05181	GABRB	map04080;map04727;map04726;map04723;map05032;map05033	Neuroactive ligand-receptor interaction;GABAergic synapse;Serotonergic synapse;Retrograde endocannabinoid signaling;Morphine addiction;Nicotine addiction	XP_019559721.1	PREDICTED: gamma-aminobutyric acid receptor subunit beta-like [Aedes albopictus]	PF02931.23;PF02932.16	Neur_chan_LBD;Neur_chan_memb	Neurotransmitter-gated ion-channel ligand binding domain;Neurotransmitter-gated ion-channel transmembrane region
LOC109428434	39S ribosomal protein L22, mitochondrial-like	21.05	29.31	26.26	28.66	16.83	11.89	25.26	29.95	20	44.59	52.82	48.06	25.54	19.1267	25.07	48.49	K02890	RP-L22, MRPL22, rplV	map03010	Ribosome	XP_019559736.1	PREDICTED: 39S ribosomal protein L22, mitochondrial-like [Aedes albopictus]	PF00237.19	Ribosomal_L22	Ribosomal protein L22p/L17e
LOC109428441	5-hydroxyisourate hydrolase	7.92	10.68	8.99	12.65	8.82	4.43	10.65	12.2	6.84	25.67	27.04	27.37	9.19667	8.63333	9.89667	26.6933	K07127	uraH, pucM, hiuH	map00230	Purine metabolism	XP_019559751.1	PREDICTED: 5-hydroxyisourate hydrolase [Aedes albopictus]	PF00576.21	Transthyretin	HIUase/Transthyretin family
LOC109428448	protein CWC15 homolog	9.4	10.56	5.19	11.86	9.31	6.36	7.31	11.11	7.75	14.31	17.34	15.31	8.38333	9.17667	8.72333	15.6533	K12863	CWC15	map03040	Spliceosome	KXJ75706.1	hypothetical protein RP20_CCG011236 [Aedes albopictus]	PF04889.12	Cwf_Cwc_15	Cwf15/Cwc15 cell cycle control protein
LOC109428462	60S acidic ribosomal protein P2-like, transcript variant X2	2986.23	3887.37	3990.19	4846.47	3157.79	1989.32	4444.87	4572.26	1107.34	9436.92	9562.51	8270.65	3621.26	3331.19	3374.82	9090.03	K02943	RP-LP2, RPLP2	map03010	Ribosome	XP_001649058.1	60S acidic ribosomal protein P2 [Aedes aegypti]	PF00428.19	Ribosomal_60s	60s Acidic ribosomal protein
LOC109428464	transcription factor IIIA-like	3.28	2.62	5.4	5.27	3.51	2.1	3.84	4.43	0.56	14.41	17.84	14.42	3.76667	3.62667	2.94333	15.5567	K09191	GTF3A	------	------	XP_019559773.1	PREDICTED: transcription factor IIIA-like [Aedes albopictus]	PF00096.26;PF13894.6;PF13465.6;PF15909.5	zf-C2H2;zf-C2H2_4;zf-H2C2_2;zf-C2H2_8	Zinc finger, C2H2 type;C2H2-type zinc finger;Zinc-finger double domain;C2H2-type zinc ribbon
LOC109428474	uncharacterized LOC109428474, transcript variant X4	4.12	2.98	0.26	1.25	2.5	1.62	1.29	1.28	1.53	11.89	11.34	12.65	2.45333	1.79	1.36667	11.96	------	------	------	------	KXJ70409.1	hypothetical protein RP20_CCG023768 [Aedes albopictus]	PF15018.6	InaF-motif	TRP-interacting helix
LOC109428475	probable Dol-P-Man:Man(7)GlcNAc(2)-PP-Dol alpha-1,6-mannosyltransferase	5.28	6.46	3.82	8.22	5.77	3.08	6.99	9.04	3.3	10.71	13.26	12.06	5.18667	5.69	6.44333	12.01	K03847	ALG12	map00510;map00513	N-Glycan biosynthesis;Various types of N-glycan biosynthesis	XP_019559791.1	PREDICTED: probable Dol-P-Man:Man(7)GlcNAc(2)-PP-Dol alpha-1,6-mannosyltransferase [Aedes albopictus]	PF03901.17	Glyco_transf_22	Alg9-like mannosyltransferase family
LOC109428477	high affinity copper uptake protein 1-like	3.21	4.72	2.28	5.65	3.8	2.37	3.02	3.21	1.84	16.45	14.43	12.73	3.40333	3.94	2.69	14.5367	K14686	SLC31A1, CTR1	map04978;map01524	Mineral absorption;Platinum drug resistance	XP_019559796.1	PREDICTED: high affinity copper uptake protein 1-like [Aedes albopictus]	PF04145.15	Ctr	Ctr copper transporter family
LOC109428478	replication stress response regulator SDE2-like	5.58	9.24	8.21	12.43	7.08	3.45	7.5	8.57	3.96	17.33	19.49	19.31	7.67667	7.65333	6.67667	18.71	------	------	------	------	XP_019559798.1	PREDICTED: protein SDE2 homolog [Aedes albopictus]	PF13019.6	Sde2_N_Ubi	Silencing defective 2 N-terminal ubiquitin domain
LOC109428487	broad-complex core protein isoforms 1/2/3/4/5-like, transcript variant X1	1.6	3.94	3.48	3.28	3.25	1.08	9.28	3.64	1.44	10.21	9.38	8.43	3.00667	2.53667	4.78667	9.34	------	------	------	------	XP_019559810.1	PREDICTED: broad-complex core protein isoforms 1/2/3/4/5-like isoform X1 [Aedes albopictus]	PF00651.31;PF04500.16	BTB;FLYWCH	BTB/POZ domain;FLYWCH zinc finger domain
LOC109428556	uncharacterized LOC109428556	0	0.19	0.57	0	0.37	0.09	3.31	0.22	1.1	7.92	14.91	13.26	0.253333	0.153333	1.54333	12.03	------	------	------	------	------	------	------	------	------
LOC109428908	peptidyl-prolyl cis-trans isomerase sig-7-like	1.28	1.68	1.56	1.8	1.49	1.45	1.06	1.26	0.86	1.71	3.39	3.83	1.50667	1.58	1.06	2.97667	K12735	PPIL4	------	------	KXJ73541.1	hypothetical protein RP20_CCG015580 [Aedes albopictus]	PF00160.21;PF00076.22	Pro_isomerase;RRM_1	Cyclophilin type peptidyl-prolyl cis-trans isomerase/CLD;RNA recognition motif.
LOC109429144	protein masquerade	0.03	0.04	0.04	0.07	0.04	0.37	0.04	0.14	0.07	0.59	0.48	0.67	0.036667	0.16	0.083333	0.58	------	------	------	------	XP_019537981.1	PREDICTED: serine proteinase stubble-like isoform X1 [Aedes albopictus]	PF00089.26;PF18398.1;PF13365.6	Trypsin;CLIP_SPH_mas;Trypsin_2	Trypsin;Clip-domain serine protease homolog masquerade;Trypsin-like peptidase domain
LOC109429146	60S ribosomal protein L23	862.51	664.17	974.85	1158.4	990.88	1321.05	663.77	577.93	313.48	3014.14	3390.43	4070.9	833.843	1156.78	518.393	3491.82	K02894	RP-L23e, RPL23	map03010	Ribosome	XP_001663765.1	60S ribosomal protein L23 [Aedes aegypti]	PF00238.19	Ribosomal_L14	Ribosomal protein L14p/L23e
LOC109429186	40S ribosomal protein S3a	830.05	787.66	1403.3	1371.01	1454.78	1381.25	1156.9	972.52	511.65	3163.06	3017.73	2179.05	1007	1402.35	880.357	2786.61	K02984	RP-S3Ae, RPS3A	map03010	Ribosome	XP_001663344.1	40S ribosomal protein S3a [Aedes aegypti]	PF01015.18	Ribosomal_S3Ae	Ribosomal S3Ae family
LOC109429204	L-galactose dehydrogenase	2.64	1.83	2.46	1.66	3.72	3.09	1.68	2.44	1.4	6.12	5.64	5.77	2.31	2.82333	1.84	5.84333	------	------	------	------	XP_019526868.1	PREDICTED: L-galactose dehydrogenase [Aedes albopictus]	PF00248.21	Aldo_ket_red	Aldo/keto reductase family
LOC109429307	annexin B10-like	9.26	7.31	8.55	7.26	8.7	11.09	3.09	3.37	4.99	19.3	19.75	26.24	8.37333	9.01667	3.81667	21.7633	K17095	ANXA7_11	------	------	XP_019560758.1	PREDICTED: annexin B10-like [Aedes albopictus]	PF00191.20	Annexin	Annexin
LOC109429310	DNA repair protein XRCC3-like	0.23	0.15	0.63	0.68	1.29	1.44	1.13	0.56	0.06	2.25	3.18	3.33	0.336667	1.13667	0.583333	2.92	K10880	XRCC3	map03440	Homologous recombination	XP_019560761.1	PREDICTED: DNA repair protein XRCC3-like [Aedes albopictus]	PF08423.11;PF13481.6;PF06745.13;PF00154.21;PF03796.15	Rad51;AAA_25;ATPase;RecA;DnaB_C	Rad51;AAA domain;KaiC;recA bacterial DNA recombination protein;DnaB-like helicase C terminal domain
LOC109429587	uncharacterized LOC109429587, transcript variant X1	102.74	142.4	209.66	199.67	183.38	200.37	121.55	108.79	105.49	318.19	377.29	306.8	151.6	194.473	111.943	334.093	------	------	------	------	XP_019561121.1	PREDICTED: uncharacterized protein LOC109429587 isoform X1 [Aedes albopictus]	------	------	------
LOC109429622	uncharacterized LOC109429622, transcript variant X2	2.14	3.07	1.21	1.97	1.76	1.53	0.71	0.91	0.47	4.2	4.37	12.94	2.14	1.75333	0.696667	7.17	------	------	------	------	------	------	------	------	------
LOC109429646	retinaldehyde-binding protein 1-like	0.65	0.96	2.08	3.68	1.91	1.45	1.16	1.13	1.59	3.88	4.43	3.89	1.23	2.34667	1.29333	4.06667	------	------	------	------	XP_019561193.1	PREDICTED: retinaldehyde-binding protein 1-like [Aedes albopictus]	PF00650.20;PF13716.6	CRAL_TRIO;CRAL_TRIO_2	CRAL/TRIO domain;Divergent CRAL/TRIO domain
LOC109429738	uncharacterized LOC109429738	1.49	1.7	2.91	4.63	3.2	2.94	0.46	1.31	0	6.18	9.63	10.52	2.03333	3.59	0.59	8.77667	------	------	------	------	------	------	------	------	------
LOC109429817	uncharacterized LOC109429817	3.96	3.77	4.9	2.46	3.96	3.41	0.72	0.62	0.7	15.89	15.38	12.7	4.21	3.27667	0.68	14.6567	------	------	------	------	KXJ70364.1	hypothetical protein RP20_CCG023897 [Aedes albopictus]	------	------	------
LOC109429857	uncharacterized LOC109429857	0	0	0	0	0.07	0	0	0.06	0.06	0.99	1.6	1.17	0	0.023333	0.04	1.25333	------	------	------	------	XP_019561388.1	PREDICTED: uncharacterized protein K02A2.6-like [Aedes albopictus]	PF00665.26	rve	Integrase core domain
LOC109430036	E3 ubiquitin-protein ligase CCNB1IP1-like, transcript variant X1	2.3	4.74	10.76	8.51	9.67	9.15	2.76	2.72	1.2	14.12	15.94	16.31	5.93333	9.11	2.22667	15.4567	K10639	CCNB1IP1, HEI10	------	------	XP_019545944.1	PREDICTED: E3 ubiquitin-protein ligase CCNB1IP1-like [Aedes albopictus]	PF14634.6	zf-RING_5	zinc-RING finger domain
LOC109430049	integrator complex subunit 12-like	0	0	0.02	0.09	0.56	0.03	0.63	0.13	0.43	2.79	4.74	3.22	0.006667	0.226667	0.396667	3.58333	K13149	INTS12	------	------	KXJ78610.1	hypothetical protein RP20_CCG004023 [Aedes albopictus]	PF00628.29;PF02318.16;PF00130.22	PHD;FYVE_2;C1_1	PHD-finger;FYVE-type zinc finger;Phorbol esters/diacylglycerol binding domain
LOC109430561	-	0.44	0.84	2.03	2.95	1.51	2.43	0.16	1.49	0.09	5.38	4.65	5.38	1.10333	2.29667	0.58	5.13667	------	------	------	------	XP_019562178.1	PREDICTED: protein G12-like [Aedes albopictus]	------	------	------
LOC109430621	uncharacterized LOC109430621, transcript variant X2	0	0.07	0.3	0	0.24	0	0	0.12	0.08	3.09	2.59	2.22	0.123333	0.08	0.066667	2.63333	------	------	------	------	XP_019562246.1	PREDICTED: uncharacterized protein LOC109430621 [Aedes albopictus]	PF10523.9;PF15898.5	BEN;PRKG1_interact	BEN domain;cGMP-dependent protein kinase interacting domain
LOC109430677	uncharacterized LOC109430677	6.6	7.51	2.73	11.2	4.84	9.5	5.21	3.06	7.71	14.45	17.77	12.75	5.61333	8.51333	5.32667	14.99	------	------	------	------	XP_019562303.1	PREDICTED: uncharacterized protein LOC109430677 [Aedes albopictus]	PF15013.6	CCSMST1	CCSMST1 family
LOC109430972	spermine oxidase-like, transcript variant X1	0.48	0.73	0.75	0.41	0.6	0.24	0.68	0.91	0.19	1.81	3.4	3.59	0.653333	0.416667	0.593333	2.93333	------	------	------	------	XP_019562636.1	PREDICTED: spermine oxidase-like isoform X1 [Aedes albopictus]	PF01593.24;PF13450.6;PF13738.6;PF00890.24	Amino_oxidase;NAD_binding_8;Pyr_redox_3;FAD_binding_2	Flavin containing amine oxidoreductase;NA;Pyridine nucleotide-disulphide oxidoreductase;FAD binding domain
LOC109431252	uncharacterized LOC109431252	0.23	0.29	0.32	0	0	0.08	0.15	0.2	0.05	2.16	1.7	3.59	0.28	0.026667	0.133333	2.48333	------	------	------	------	XP_019563025.1	PREDICTED: uncharacterized protein LOC109431252 [Aedes albopictus]	PF12937.7;PF18511.1;PF00646.33	F-box-like;F-box_5;F-box	F-box-like;F-box;F-box domain
LOC109431296	ecto-NOX disulfide-thiol exchanger 2-like	0.16	0.16	0.38	0.43	0.31	0.29	1.03	0.62	0.76	1.47	1.77	1.75	0.233333	0.343333	0.803333	1.66333	------	------	------	------	XP_019563845.1	PREDICTED: ecto-NOX disulfide-thiol exchanger 2-like [Aedes albopictus]	PF00076.22;PF16367.5	RRM_1;RRM_7	RNA recognition motif.;RNA recognition motif
LOC109431440	uncharacterized LOC109431440	0.3	0.07	0.42	0.26	0.42	0.1	0.19	0.36	0.24	4.4	3.08	3.78	0.263333	0.26	0.263333	3.75333	------	------	------	------	XP_019563190.1	PREDICTED: uncharacterized protein LOC109431440 [Aedes albopictus]	------	------	------
LOC109431537	uncharacterized LOC109431537, transcript variant X1	0	0.06	0.05	0	0	0	0	0	0	0.17	0.57	0.29	0.036667	0	0	0.343333	------	------	------	------	XP_019552759.1	PREDICTED: uncharacterized protein LOC109422419 isoform X1 [Aedes albopictus]	PF00621.20	RhoGEF	RhoGEF domain
LOC109431821	facilitated trehalose transporter Tret1-like	1.92	3.31	2.53	3.43	3.09	4.1	1.29	1.66	0.44	5.08	8.51	6.65	2.58667	3.54	1.13	6.74667	K08145	SLC2A8, GLUT8	------	------	KXJ72479.1	hypothetical protein RP20_CCG017913 [Aedes albopictus]	PF00083.24;PF07690.16	Sugar_tr;MFS_1	Sugar;Major Facilitator Superfamily
LOC109431845	ruvB-like helicase 1	0	0	0.21	0	0.11	0	0	0.1	0.1	1.79	1.25	1.18	0.07	0.036667	0.066667	1.40667	K11338	RUVBL2, RVB2, INO80J	------	------	XP_019528040.1	PREDICTED: ruvB-like helicase 2 [Aedes albopictus]	PF06068.13	TIP49	TIP49 P-loop domain
LOC109431876	SRA stem-loop-interacting RNA-binding protein, mitochondrial-like	1.48	4.27	2.2	5.66	0.73	3.55	3.1	3.4	0.52	9.47	7.46	7.99	2.65	3.31333	2.34	8.30667	K23151	METTL23	------	------	KXJ78048.1	hypothetical protein RP20_CCG005752 [Aedes albopictus]	PF00076.22;PF16367.5	RRM_1;RRM_7	RNA recognition motif.;RNA recognition motif
LOC109432291	-	2.33	2.13	2.88	3.51	3.96	2.53	3.02	3.4	1.64	4.53	7.1	5.78	2.44667	3.33333	2.68667	5.80333	K10485	BTBD13, GMCL1, GCL	------	------	KXJ72310.1	hypothetical protein RP20_CCG018421 [Aedes albopictus]	------	------	------
LOC109432294	homeobox protein vnd-like, transcript variant X1	0.13	0	0.2	0.28	0.32	0.16	0.1	0.18	0.21	0.7	3.22	0.32	0.11	0.253333	0.163333	1.41333	K08029	NKX2-2	map04950	Maturity onset diabetes of the young	XP_019564182.1	PREDICTED: homeobox protein vnd-like isoform X1 [Aedes albopictus]	PF00046.29	Homeodomain	Homeodomain
LOC109432787	uncharacterized LOC109432787	0.3	0.93	1.11	0.17	0.17	0.16	0.56	1.54	0.5	5.17	2.54	6.25	0.78	0.166667	0.866667	4.65333	------	------	------	------	------	------	------	------	------
LOC109433187	-	1.22	0.68	1.02	0.55	0.85	0.51	0.37	0.2	0.14	1.89	1.96	2.08	0.973333	0.636667	0.236667	1.97667	------	------	------	------	XP_019565138.1	PREDICTED: reticulon-4-interacting protein 1 homolog, mitochondrial-like isoform X1 [Aedes albopictus]	------	------	------
LOC109433430	-	5.59	4.52	1.51	4.72	2.36	2.29	8.89	7.93	6.96	22.62	21.7	18.33	3.87333	3.12333	7.92667	20.8833	------	------	------	------	XP_019565403.1	PREDICTED: zwei Ig domain protein zig-8-like isoform X2 [Aedes albopictus]	------	------	------
LOC109433441	tRNA modification GTPase GTPBP3, mitochondrial-like	1.06	1.61	1.58	1.35	3.36	1.62	1.82	2.88	1.19	3.61	4.47	4.03	1.41667	2.11	1.96333	4.03667	K03650	mnmE, trmE, MSS1	------	------	KXJ70807.1	hypothetical protein RP20_CCG022441 [Aedes albopictus]	PF12631.7;PF10396.9;PF01926.23;PF02421.18;PF16897.5	MnmE_helical;TrmE_N;MMR_HSR1;FeoB_N;MMR_HSR1_Xtn	MnmE helical domain;GTP-binding protein TrmE N-terminus;50S ribosome-binding GTPase;Ferrous iron transport protein B;C-terminal region of MMR_HSR1 domain
LOC109433445	uncharacterized LOC109433445, transcript variant X1	0.08	0.08	0.11	0.04	0.14	0.15	0.04	0.26	0	0.91	0.91	0.72	0.09	0.11	0.1	0.846667	------	------	------	------	XP_019565416.1	PREDICTED: uncharacterized protein LOC109433445 [Aedes albopictus]	PF00431.20;PF00057.18	CUB;Ldl_recept_a	CUB domain;Low-density lipoprotein receptor domain class A
LOC109433454	-	0.65	0.32	0.51	0.91	0.23	0.44	0.38	0.05	0.1	1.42	1.37	1.5	0.493333	0.526667	0.176667	1.43	K14771	NOC4, UTP19	------	------	KXJ68214.1	hypothetical protein RP20_CCG005050 [Aedes albopictus]	------	------	------
LOC109433459	fasciclin-3-like	0.03	0.21	0.03	0.93	0.42	0.31	0.62	0.78	0.19	1.47	2.02	1.71	0.09	0.553333	0.53	1.73333	------	------	------	------	KXJ70853.1	hypothetical protein RP20_CCG022322 [Aedes albopictus]	PF08205.12;PF13927.6;PF00047.25;PF13895.6	C2-set_2;Ig_3;ig;Ig_2	CD80-like C2-set immunoglobulin domain;Immunoglobulin domain;Immunoglobulin domain;Immunoglobulin domain
LOC109433505	tyrosine-protein kinase-like otk	0.37	0.25	0.33	0.33	0.45	0.28	0.53	0.34	0.11	0.8	0.77	0.9	0.316667	0.353333	0.326667	0.823333	K05127	PTK7, CCK4	------	------	XP_019565486.1	PREDICTED: tyrosine-protein kinase-like otk [Aedes albopictus]	PF07714.17;PF07679.16;PF13927.6;PF13895.6;PF00047.25;PF00069.25;PF07686.17;PF18452.1	Pkinase_Tyr;I-set;Ig_3;Ig_2;ig;Pkinase;V-set;Ig_6	Protein tyrosine kinase;Immunoglobulin I-set domain;Immunoglobulin domain;Immunoglobulin domain;Immunoglobulin domain;Protein kinase domain;Immunoglobulin V-set domain;Immunoglobulin domain
LOC109433578	uncharacterized LOC109433578	1.85	1.49	5.06	3.33	4.62	0.93	1.16	0.11	0.65	10.62	7.35	9.04	2.8	2.96	0.64	9.00333	------	------	------	------	KXJ68031.1	hypothetical protein RP20_CCG006371 [Aedes albopictus]	------	------	------
LOC109433659	complex I intermediate-associated protein 30, mitochondrial-like	10.48	11.44	10.47	9.02	9.1	8.7	10.81	9.85	11.95	22.95	25.1	21.68	10.7967	8.94	10.87	23.2433	K18159	NDUFAF1, CIA30	map04714	Thermogenesis	XP_019565660.1	PREDICTED: complex I intermediate-associated protein 30, mitochondrial-like [Aedes albopictus]	PF08547.12	CIA30	Complex I intermediate-associated protein 30
LOC109621294	tolloid-like protein 2	8.25	7.77	1.93	4.14	0.21	1.6	5.42	4.91	0.5	19.7	1.76	14.37	5.98333	1.98333	3.61	11.9433	------	------	------	------	XP_019933095.1	PREDICTED: cubilin isoform X2 [Aedes albopictus]	PF00431.20	CUB	CUB domain
LOC109621373	uncharacterized LOC109621373	0	0.33	0.53	0.28	0.29	0.59	0.65	1.14	1.67	3.11	3.74	3.22	0.286667	0.386667	1.15333	3.35667	------	------	------	------	------	------	------	------	------
LOC109621400	uncharacterized LOC109621400	1.19	0	0.8	2.96	1.73	0.8	0.18	0.32	0.51	2.4	6.81	6.18	0.663333	1.83	0.336667	5.13	------	------	------	------	------	------	------	------	------
LOC109621733	probable ATP-dependent RNA helicase pitchoune	10.2	15.03	26.76	16.16	18.16	14.93	17.26	16.28	2.75	30.37	34.78	32.45	17.33	16.4167	12.0967	32.5333	K13179	DDX18, HAS1	------	------	KXJ77783.1	hypothetical protein RP20_CCG006572 [Aedes albopictus]	PF00270.29;PF00271.31;PF13959.6;PF04851.15	DEAD;Helicase_C;DUF4217;ResIII	DEAD/DEAH box helicase;Helicase conserved C-terminal domain;Domain of unknown function;Type III restriction enzyme, res subunit
LOC109621883	apolipoprotein D-like	0.44	0.56	1.05	1.23	0.99	0.65	0.44	0.33	1.19	2.26	3.4	6.68	0.683333	0.956667	0.653333	4.11333	K03098	APOD	------	------	XP_019931635.1	PREDICTED: apolipoprotein D-like [Aedes albopictus]	PF00061.23;PF08212.12;PF03973.13	Lipocalin;Lipocalin_2;Triabin	Lipocalin / cytosolic fatty-acid binding protein family;Lipocalin-like domain;Triabin
LOC109621959	anoctamin-8-like, transcript variant X1	0.22	0.16	0.09	0.08	0.15	0.12	0.14	0.1	0.09	0.51	0.51	0.45	0.156667	0.116667	0.11	0.49	K19502	ANO8, TMEM16H	------	------	XP_019544443.1	PREDICTED: anoctamin-8 isoform X1 [Aedes albopictus]	PF04547.12	Anoctamin	Calcium-activated chloride channel
LOC109622194	uncharacterized LOC109622194, transcript variant X1	0.44	0.21	0.47	0.63	0.46	0.15	1.43	0.78	0.26	7.47	12.61	31.79	0.373333	0.413333	0.823333	17.29	------	------	------	------	XP_019537529.1	PREDICTED: uncharacterized protein LOC109408649 isoform X1 [Aedes albopictus]	PF00076.22	RRM_1	RNA recognition motif.
LOC109622402	60S ribosomal protein L18	1831.26	1802.93	4300.52	2826.81	2392.97	1899.13	2641.76	2491.24	1345.43	4934.78	5088.61	4862.22	2644.9	2372.97	2159.48	4961.87	K02883	RP-L18e, RPL18	map03010	Ribosome	XP_001659268.1	60S ribosomal protein L18 isoform X2 [Aedes aegypti]	PF17135.4	Ribosomal_L18	Ribosomal protein 60S L18 and 50S L18e
LOC109622593	-	1.17	1.64	1.54	0.85	2.23	1.76	0.48	1.05	1.39	6.58	7.43	9.66	1.45	1.61333	0.973333	7.89	------	------	------	------	XP_019933249.1	PREDICTED: mucin-22-like [Aedes albopictus]	------	------	------
LOC109622669	-	0.45	0.62	0.32	1.43	1.98	1.18	0.95	0.8	1.23	3.16	3.62	3.53	0.463333	1.53	0.993333	3.43667	K05052	NMUR1	map04080	Neuroactive ligand-receptor interaction	XP_019526400.1	PREDICTED: neuromedin-U receptor 1-like [Aedes albopictus]	------	------	------
LOC109622810	probable ATP-dependent RNA helicase DDX47	2.33	1.01	2.84	4.68	7.22	3.9	0.78	0	0.16	6.12	9.49	11.82	2.06	5.26667	0.313333	9.14333	K14777	DDX47, RRP3	------	------	XP_019932811.1	PREDICTED: probable ATP-dependent RNA helicase DDX47 [Aedes albopictus]	PF00270.29;PF00271.31;PF04851.15;PF16203.5	DEAD;Helicase_C;ResIII;ERCC3_RAD25_C	DEAD/DEAH box helicase;Helicase conserved C-terminal domain;Type III restriction enzyme, res subunit;ERCC3/RAD25/XPB C-terminal helicase
LOC109622811	peptidyl-prolyl cis-trans isomerase E-like	1.2	1.65	2.3	2.31	1.14	1.48	3.03	2.9	1.14	6.17	6.47	5.91	1.71667	1.64333	2.35667	6.18333	K09564	PPIE	map03040	Spliceosome	XP_019525381.1	PREDICTED: peptidyl-prolyl cis-trans isomerase E [Aedes albopictus]	PF00160.21;PF00076.22;PF16842.5	Pro_isomerase;RRM_1;RRM_occluded	Cyclophilin type peptidyl-prolyl cis-trans isomerase/CLD;RNA recognition motif.;Occluded RNA-recognition motif
LOC109623008	uncharacterized LOC109623008	6.51	4.07	14.68	2.29	1.62	3.29	14.88	0.8	1.06	22.26	34.91	66.36	8.42	2.4	5.58	41.1767	------	------	------	------	KXJ73593.1	hypothetical protein RP20_CCG015457 [Aedes albopictus]	------	------	------
LOC109623069	peripheral plasma membrane protein CASK-like	0.6	0.4	0.24	1.03	0.75	0.36	1.03	0.91	0.27	1.19	1.16	1.75	0.413333	0.713333	0.736667	1.36667	K06103	CASK	------	------	XP_019933086.1	PREDICTED: peripheral plasma membrane protein CASK-like isoform X2 [Aedes albopictus]	PF00625.21;PF00595.24;PF07653.17;PF00018.28;PF17820.1;PF14604.6	Guanylate_kin;PDZ;SH3_2;SH3_1;PDZ_6;SH3_9	Guanylate kinase;PDZ domain;Variant SH3 domain;SH3 domain;PDZ domain;Variant SH3 domain
LOC109623211	chorion peroxidase-like	0.38	0.25	0.66	0.46	0.45	0.4	0.12	0.08	0.48	1.77	1.62	5.76	0.43	0.436667	0.226667	3.05	K19511	PXDN, VPO1	------	------	XP_019544703.1	PREDICTED: chorion peroxidase [Aedes albopictus]	PF03098.15	An_peroxidase	Animal haem peroxidase
LOC109623239	uncharacterized LOC109623239	0.19	0.12	0.08	0.73	0.25	1.91	0.91	2.91	1.28	3.91	5.04	6.06	0.13	0.963333	1.7	5.00333	------	------	------	------	XP_019550822.1	PREDICTED: uncharacterized protein LOC109420820 [Aedes albopictus]	------	------	------
LOC109623251	protein Wnt-6-like, transcript variant X1	0.31	0.26	0.15	0.68	0.88	0.68	0.19	0.05	0.39	1.65	1.21	1.22	0.24	0.746667	0.21	1.36	K00445	WNT6	map05205;map05165;map04390;map05200;map04550;map05010;map05217;map04916;map05225;map05224;map04934;map05226;map04150;map04310	Proteoglycans in cancer;Human papillomavirus infection;Hippo signaling pathway;Pathways in cancer;Signaling pathways regulating pluripotency of stem cells;Alzheimer disease;Basal cell carcinoma;Melanogenesis;Hepatocellular carcinoma;Breast cancer;Cushing syndrome;Gastric cancer;mTOR signaling pathway;Wnt signaling pathway	XP_019933497.1	PREDICTED: protein Wnt-6-like [Aedes albopictus]	PF00110.19	wnt	wnt family
LOC109623328	mRNA export factor	18.78	24.26	30.27	27.18	22.98	23.65	20.09	29.68	25.75	40.24	56.48	39.42	24.4367	24.6033	25.1733	45.38	K14298	RAE1, GLE2	map05164;map03013	Influenza A;RNA transport	XP_019558017.1	PREDICTED: mRNA export factor [Aedes albopictus]	PF00400.32;PF12894.7	WD40;ANAPC4_WD40	WD domain, G-beta repeat;Anaphase-promoting complex subunit 4 WD40 domain
LOC109623386	pancreatic triacylglycerol lipase-like	10.78	17.82	34.27	32.9	17.54	39.97	18.9	39.04	23.06	55.86	55.89	69.36	20.9567	30.1367	27	60.37	------	------	------	------	XP_019558013.1	PREDICTED: pancreatic triacylglycerol lipase-like [Aedes albopictus]	PF00151.19	Lipase	Lipase
LOC109623445	delta-like protein 1	1.66	2.48	1.51	2.87	3.46	2.33	1.01	1.88	0.39	9	8.88	6.33	1.88333	2.88667	1.09333	8.07	------	------	------	------	KXJ76561.1	hypothetical protein RP20_CCG009407 [Aedes albopictus]	PF07974.13;PF00008.27;PF01414.19;PF12661.7	EGF_2;EGF;DSL;hEGF	EGF-like domain;EGF-like domain;Delta serrate ligand;Human growth factor-like EGF
LOC109623447	uncharacterized LOC109623447	0	0	0	0.12	0.09	0.43	0	0.23	0.12	2.52	1.96	1.42	0	0.213333	0.116667	1.96667	------	------	------	------	------	------	------	------	------
LOC115253473	uncharacterized LOC115253473	1.9	3.61	1.69	0.45	1.28	0.86	0.67	1.57	1.84	5.47	8.4	6.25	2.4	0.863333	1.36	6.70667	------	------	------	------	XP_019525496.1	PREDICTED: uncharacterized protein LOC109397656 [Aedes albopictus]	------	------	------
LOC115253487	-	0.69	0.21	0.02	0.51	0.12	0.23	0.39	0.03	0.29	1.83	1.46	1.06	0.306667	0.286667	0.236667	1.45	K11468	YAF2	------	------	XP_019543800.1	PREDICTED: YY1-associated factor 2 isoform X2 [Aedes albopictus]	------	------	------
LOC115253517	alpha-(1,6)-fucosyltransferase-like	0.91	1.13	0.79	0.69	0.77	0.53	1.29	1.09	1.3	2.88	1.65	5.78	0.943333	0.663333	1.22667	3.43667	K00717	FUT8	map00510;map00513;map05202;map00533	N-Glycan biosynthesis;Various types of N-glycan biosynthesis;Transcriptional misregulation in cancer;Glycosaminoglycan biosynthesis - keratan sulfate	KXJ83815.1	hypothetical protein RP20_CCG000975 [Aedes albopictus]	PF14604.6;PF00018.28;PF10250.9;PF07653.17	SH3_9;SH3_1;O-FucT;SH3_2	Variant SH3 domain;SH3 domain;GDP-fucose protein O-fucosyltransferase;Variant SH3 domain
LOC115253638	transcription factor grauzone-like	0.93	0.45	0.18	0.48	0.2	0.18	1.31	0.63	0.4	2.15	3.61	2.66	0.52	0.286667	0.78	2.80667	------	------	------	------	XP_019932945.1	PREDICTED: uncharacterized zinc finger protein CG2678-like isoform X1 [Aedes albopictus]	PF07776.15;PF13894.6;PF00096.26	zf-AD;zf-C2H2_4;zf-C2H2	Zinc-finger associated domain;C2H2-type zinc finger;Zinc finger, C2H2 type
LOC115253648	trafficking protein particle complex subunit 2-like protein, transcript variant X1	2.58	3.36	6.71	5.48	3.85	5.21	2.1	0.7	4.26	8.09	9.08	9.82	4.21667	4.84667	2.35333	8.99667	------	------	------	------	XP_019532646.1	PREDICTED: retinol dehydrogenase 12-like isoform X1 [Aedes albopictus]	PF00106.25;PF13561.6;PF08659.10	adh_short;adh_short_C2;KR	short chain dehydrogenase;Enoyl;KR domain
LOC115253829	-	0.13	0.22	0.16	0.21	0.25	0.18	1.67	0.57	2.61	0.71	0.49	0.69	0.17	0.213333	1.61667	0.63	K04984	TRPA1, ANKTM1	map04750	Inflammatory mediator regulation of TRP channels	XP_019535994.1	PREDICTED: transient receptor potential cation channel subfamily A member 1-like [Aedes albopictus]	------	------	------
LOC115254001	E3 ubiquitin-protein ligase NRDP1-like	2.47	2.83	4.49	2.81	2.84	2.47	2.09	2.26	1.03	5.44	3.4	7.49	3.26333	2.70667	1.79333	5.44333	K11981	RNF41, NRDP1	map04144	Endocytosis	XP_019533391.1	PREDICTED: E3 ubiquitin-protein ligase NRDP1 [Aedes albopictus]	PF08941.10;PF13923.6;PF00097.25;PF13639.6;PF13445.6;PF12678.7;PF15227.6;PF13920.6;PF11789.8;PF17082.5;PF04564.15;PF14835.6;PF14634.6;PF03145.16;PF16685.5	USP8_interact;zf-C3HC4_2;zf-C3HC4;zf-RING_2;zf-RING_UBOX;zf-rbx1;zf-C3HC4_4;zf-C3HC4_3;zf-Nse;Spc29;U-box;zf-RING_6;zf-RING_5;Sina;zf-RING_10	USP8 interacting;Zinc finger, C3HC4 type;Zinc finger, C3HC4 type;Ring finger domain;RING-type zinc-finger;RING-H2 zinc finger domain;zinc finger of C3HC4-type, RING;Zinc finger, C3HC4 type;Zinc-finger of the MIZ type in Nse subunit;Spindle Pole Component 29;U-box domain;zf-RING of BARD1-type protein;zinc-RING finger domain;Seven in absentia protein family;zinc RING finger of MSL2
LOC115254018	myb-like protein I	4.3	4.53	3.17	7.18	5.14	6.32	5.3	5.18	5.69	13.9	11.78	11.03	4	6.21333	5.39	12.2367	------	------	------	------	XP_019543699.1	PREDICTED: myb-like protein I [Aedes albopictus]	PF14799.6	FAM195	FAM195 family
LOC115254109	protein BUD31 homolog	3.67	6.16	4.76	5.52	7.84	8.55	5.1	3.04	2.81	18.78	16.32	21.41	4.86333	7.30333	3.65	18.8367	K12873	BUD31, G10	map03040	Spliceosome	XP_001658667.1	protein BUD31 homolog [Aedes aegypti]	PF01125.17	G10	G10 protein
LOC115254168	MFS-type transporter SLC18B1-like, transcript variant X1	5.52	6.28	5.51	7.1	9.12	5.95	3.36	4.72	0.98	8.63	14.73	12.25	5.77	7.39	3.02	11.87	------	------	------	------	XP_019528218.1	PREDICTED: MFS-type transporter SLC18B1-like isoform X1 [Aedes albopictus]	PF07690.16;PF12832.7;PF06779.14	MFS_1;MFS_1_like;MFS_4	Major Facilitator Superfamily;MFS_1 like family;Uncharacterised MFS-type transporter YbfB
LOC115254230	60S ribosomal protein L11	1.27	0	0	0	5.23	0	0	0	0	302.04	134.5	10.66	0.423333	1.74333	0	149.067	K02868	RP-L11e, RPL11	map03010	Ribosome	ABF18126.1	60S ribosomal protein L11 [Aedes aegypti]	PF00281.19;PF00673.21	Ribosomal_L5;Ribosomal_L5_C	Ribosomal protein L5;ribosomal L5P family C-terminus
LOC115254348	60S ribosomal protein L4-like	321	268.61	415.88	340.99	492.32	401.55	1.12	0.81	0.46	1076.45	958.06	948	335.163	411.62	0.796667	994.17	K02930	RP-L4e, RPL4	map03010	Ribosome	KXJ79459.1	hypothetical protein RP20_CCG000803 [Aedes albopictus]	PF00573.22;PF14374.6	Ribosomal_L4;Ribos_L4_asso_C	Ribosomal protein L4/L1 family;60S ribosomal protein L4 C-terminal domain
LOC115254405	uncharacterized LOC115254405	0.14	0	0.13	0.2	0.1	0.28	0.09	0.15	0	1.24	3.33	1.03	0.09	0.193333	0.08	1.86667	------	------	------	------	------	------	------	------	------
LOC115254409	microfibril-associated glycoprotein 4-like	0.71	0.48	0.96	1.03	0.65	0.76	0.58	0.31	0.44	2.77	2.1	2.38	0.716667	0.813333	0.443333	2.41667	------	------	------	------	XP_019558578.1	PREDICTED: microfibril-associated glycoprotein 4-like [Aedes albopictus]	PF00147.18	Fibrinogen_C	Fibrinogen beta and gamma chains, C-terminal globular domain
LOC115254430	uncharacterized LOC115254430	0.45	0.44	0.34	0.81	0.73	0.49	0.94	0.79	0.31	2.84	2.72	1.65	0.41	0.676667	0.68	2.40333	K04079	HSP90A, htpG	map05215;map04657;map05200;map04914;map04659;map04151;map04915;map04621;map05418;map05132;map04217;map04612;map04141	Prostate cancer;IL-17 signaling pathway;Pathways in cancer;Progesterone-mediated oocyte maturation;Th17 cell differentiation;PI3K-Akt signaling pathway;Estrogen signaling pathway;NOD-like receptor signaling pathway;Fluid shear stress and atherosclerosis;Salmonella infection;Necroptosis;Antigen processing and presentation;Protein processing in endoplasmic reticulum	KXJ69203.1	hypothetical protein RP20_CCG028359 [Aedes albopictus]	------	------	------
LOC115254442	uncharacterized LOC115254442, transcript variant X1	0.61	0.74	0.47	0.6	0.57	0.48	0.92	0.95	0.05	1.45	2.44	2.63	0.606667	0.55	0.64	2.17333	------	------	------	------	XP_021707474.1	uncharacterized protein LOC5574018 isoform X1 [Aedes aegypti]	------	------	------
LOC115254530	uncharacterized LOC115254530	1.73	0.35	0.25	2.65	4.16	6.9	0.72	2.44	1.95	5.98	13.44	6.92	0.776667	4.57	1.70333	8.78	------	------	------	------	------	------	------	------	------
LOC115254653	uncharacterized LOC115254653	0	0	0	0	0.09	0	0	0.09	0	0.61	0.7	0.43	0	0.03	0.03	0.58	------	------	------	------	------	------	------	------	------
LOC115254762	uncharacterized LOC115254762	1.25	0.86	0.77	1.2	1.55	1.56	0.74	0.74	1.4	3.55	3.05	3.99	0.96	1.43667	0.96	3.53	------	------	------	------	------	------	------	------	------
LOC115254937	uncharacterized LOC115254937	1	0.11	0	0	1.12	0	1.81	0	0	21.74	21.49	12.28	0.37	0.373333	0.603333	18.5033	------	------	------	------	------	------	------	------	------
LOC115255027	uncharacterized LOC115255027	0.16	0.15	0.15	1.88	1.8	1.05	0.62	0.31	0.12	2.21	2.1	3.36	0.153333	1.57667	0.35	2.55667	------	------	------	------	XP_017791629.1	PREDICTED: uncharacterized protein LOC108573663 [Habropoda laboriosa]	------	------	------
LOC115255234	mucin-2-like	0.04	0.04	0	0.24	0.42	0.34	0.19	0.09	0.09	0.85	1.54	1.13	0.026667	0.333333	0.123333	1.17333	------	------	------	------	XP_019545974.1	PREDICTED: mucin-2-like [Aedes albopictus]	------	------	------
LOC115255389	uncharacterized LOC115255389	0.64	0.49	1.32	0.67	0.67	1.56	1.68	0.43	0.28	3.24	4.42	5.82	0.816667	0.966667	0.796667	4.49333	K02921	RP-L37Ae, RPL37A	map03010	Ribosome	XP_001663436.1	60S ribosomal protein L37a [Aedes aegypti]	------	------	------
LOC115255444	-	5.33	12.01	7.38	2.35	4.97	3.94	3.22	4.2	6.65	21.39	12.3	15.86	8.24	3.75333	4.69	16.5167	------	------	------	------	XP_019543321.1	PREDICTED: uncharacterized protein LOC109414036 isoform X1 [Aedes albopictus]	------	------	------
LOC115255627	40S ribosomal protein S14, transcript variant X1	117.89	155.48	51.92	312.66	810.95	799.49	995.33	859.33	504.47	2290.61	3382.93	1833.36	108.43	641.033	786.377	2502.3	K02955	RP-S14e, RPS14	map03010	Ribosome	XP_001650616.1	40S ribosomal protein S14 [Aedes aegypti]	PF00411.19	Ribosomal_S11	Ribosomal protein S11
LOC115255637	-	1.82	2.27	2.7	2.33	3.19	2.44	3.83	3.67	1.3	5.37	6.88	6.21	2.26333	2.65333	2.93333	6.15333	------	------	------	------	XP_019525694.1	PREDICTED: uncharacterized protein LOC109397820 [Aedes albopictus]	------	------	------
LOC115255715	piggyBac transposable element-derived protein 3-like	0.02	0	0.01	0.3	0.14	0.05	0.05	0.05	0	1.21	0.84	0.51	0.01	0.163333	0.033333	0.853333	------	------	------	------	XP_019547962.1	PREDICTED: piggyBac transposable element-derived protein 3-like [Aedes albopictus]	PF13843.6	DDE_Tnp_1_7	Transposase IS4
LOC115255730	trypsin alpha-3-like	198.2	223.53	280.37	260.48	272.71	387.09	156.29	197.67	176.13	545.32	529.47	523.59	234.033	306.76	176.697	532.793	K01312	PRSS1_2_3	map04972;map05164;map04080;map04974	Pancreatic secretion;Influenza A;Neuroactive ligand-receptor interaction;Protein digestion and absorption	KXJ67979.1	hypothetical protein RP20_CCG006929 [Aedes albopictus]	PF00089.26;PF13365.6	Trypsin;Trypsin_2	Trypsin;Trypsin-like peptidase domain
LOC115255732	uncharacterized LOC115255732	0	0	0	0.02	0.02	0	0	0.02	0	1.1	0.98	0.71	0	0.013333	0.006667	0.93	------	------	------	------	XP_021705873.1	uncharacterized protein LOC110677978 [Aedes aegypti]	------	------	------
LOC115255755	uncharacterized LOC115255755	0	0.65	0	0.26	0.32	0	0	0.43	0	2.87	7.6	11.92	0.216667	0.193333	0.143333	7.46333	------	------	------	------	------	------	------	------	------
LOC115255850	uncharacterized LOC115255850	0	0	0	0.13	0	0	0	0	0	0.79	0.53	1.29	0	0.043333	0	0.87	------	------	------	------	------	------	------	------	------
LOC115255852	-	9.04	11.15	11.54	8.14	5.9	8.26	11	6.75	3.5	27.11	15.13	19.45	10.5767	7.43333	7.08333	20.5633	K02868	RP-L11e, RPL11	map03010	Ribosome	XP_001863416.1	ribosomal protein L11 [Culex quinquefasciatus]	------	------	------
LOC115256025	-	56.6	63.14	249.55	169.53	104.34	276.87	127.98	28.64	93.47	370.69	777.93	492.56	123.097	183.58	83.3633	547.06	K02898	RP-L26e, RPL26	map03010	Ribosome	XP_019539147.1	PREDICTED: 60S ribosomal protein L26-like isoform X1 [Aedes albopictus]	------	------	------
LOC115256220	uncharacterized LOC115256220	2.43	0.28	5.81	2.65	10.17	7	1.02	0	0	16.5	15.89	8.62	2.84	6.60667	0.34	13.67	------	------	------	------	------	------	------	------	------
LOC115256221	uncharacterized LOC115256221	0	0	0.75	0	1.44	0.77	0.11	0.18	0.21	10.59	8.64	4.37	0.25	0.736667	0.166667	7.86667	------	------	------	------	------	------	------	------	------
LOC115256318	uncharacterized LOC115256318	0.4	0.46	0.12	0.23	0.23	0	0.25	0	0	1.87	1.11	1.34	0.326667	0.153333	0.083333	1.44	------	------	------	------	------	------	------	------	------
LOC115256367	lipoamide acyltransferase component of branched-chain alpha-keto acid dehydrogenase complex, mitochondrial-like	2.57	2.95	2.31	4.22	3.96	3.08	5.9	4.71	3.43	8.95	8.72	11.03	2.61	3.75333	4.68	9.56667	K09699	DBT, bkdB	map00280;map00640	Valine, leucine and isoleucine degradation;Propanoate metabolism	XP_019525675.1	PREDICTED: lipoamide acyltransferase component of branched-chain alpha-keto acid dehydrogenase complex, mitochondrial-like [Aedes albopictus]	PF00198.23;PF00364.22;PF02817.17	2-oxoacid_dh;Biotin_lipoyl;E3_binding	2-oxoacid dehydrogenases acyltransferase;Biotin-requiring enzyme;e3 binding domain
LOC115256403	uncharacterized LOC115256403	1.2	1.47	0.2	1.17	0.41	0.57	1.65	1.69	1.3	3.32	3.91	2.56	0.956667	0.716667	1.54667	3.26333	------	------	------	------	------	------	------	------	------
LOC115256411	carbonic anhydrase 1-like	17.95	23.13	63.83	37.2	32.23	38.94	28.95	56.46	16.5	96.81	82.35	85.49	34.97	36.1233	33.97	88.2167	K01672	CA	map00910	Nitrogen metabolism	XP_019558657.1	PREDICTED: carbonic anhydrase 1 [Aedes albopictus]	PF00194.21	Carb_anhydrase	Eukaryotic-type carbonic anhydrase
LOC115256461	uncharacterized LOC115256461	1.42	0.88	1.04	0.75	1.06	1.27	0.96	1.01	0.54	2.56	3.19	1.86	1.11333	1.02667	0.836667	2.53667	------	------	------	------	KXJ84553.1	hypothetical protein RP20_CCG000023 [Aedes albopictus]	------	------	------
LOC115256506	uncharacterized LOC115256506	0.6	0.17	0.07	0.06	0.11	0.34	0.06	0.09	0	0.81	2.23	1.68	0.28	0.17	0.05	1.57333	------	------	------	------	XP_019931095.1	PREDICTED: uncharacterized protein LOC109398028 [Aedes albopictus]	------	------	------
LOC115256524	uncharacterized LOC115256524	0	0	0	0	0	0	0	0	0	7.65	0.65	3.63	0	0	0	3.97667	------	------	------	------	XP_019555700.1	PREDICTED: uncharacterized protein LOC109424962 [Aedes albopictus]	PF01607.24	CBM_14	Chitin binding Peritrophin-A domain
LOC115256562	uncharacterized LOC115256562	0	0.09	0.13	0.05	0.1	0.28	0.55	0.05	0.1	0.9	1.5	1.47	0.073333	0.143333	0.233333	1.29	------	------	------	------	XP_019533663.1	PREDICTED: uncharacterized protein LOC109405116 [Aedes albopictus]	------	------	------
LOC115256563	LIM domain transcription factor LMO4.1-like, transcript variant X2	0.48	0.44	0.53	0.92	0.77	0.61	1.11	1.1	0.52	2.36	3.38	2.6	0.483333	0.766667	0.91	2.78	------	------	------	------	XP_019530096.1	PREDICTED: LIM domain transcription factor LMO4.1 isoform X1 [Aedes albopictus]	PF00412.22	LIM	LIM domain
LOC115256580	uncharacterized LOC115256580	0	0	0	0	0	0	0	0	0	3.51	3.65	2.13	0	0	0	3.09667	------	------	------	------	------	------	------	------	------
LOC115256683	uncharacterized LOC115256683	0	0	0	0	0	0	0	0	0	4.21	2.03	1.84	0	0	0	2.69333	------	------	------	------	------	------	------	------	------
LOC115256713	-	0.3	0	0.32	0.51	0.61	0.89	0.18	0	0.06	3.23	3.14	4.84	0.206667	0.67	0.08	3.73667	------	------	------	------	KXJ80968.1	hypothetical protein RP20_CCG022369 [Aedes albopictus]	------	------	------
LOC115256728	uncharacterized LOC115256728	0.03	0.11	0	0.08	0.12	0.04	0.1	0	0	0.21	0.79	0.54	0.046667	0.08	0.033333	0.513333	------	------	------	------	XP_021695291.1	uncharacterized protein LOC110675191 [Aedes aegypti]	PF00628.29	PHD	PHD-finger
LOC115257104	uncharacterized LOC115257104	0.59	0.3	0.45	0.65	0.97	0.52	0.13	0.28	0.34	1.06	3.13	2.49	0.446667	0.713333	0.25	2.22667	------	------	------	------	XP_019932742.1	PREDICTED: uncharacterized protein LOC109622744 isoform X1 [Aedes albopictus]	PF00566.18;PF15733.5	RabGAP-TBC;DUF4682	Rab-GTPase-TBC domain;Domain of unknown function
LOC115257156	uncharacterized LOC115257156	0.32	12.86	19.77	1.55	1.95	2.19	6	16.33	2.25	20.87	20.01	9.81	10.9833	1.89667	8.19333	16.8967	------	------	------	------	XP_021708652.1	uncharacterized protein LOC5569913 isoform X2 [Aedes aegypti]	PF13927.6;PF07679.16;PF13895.6;PF00047.25;PF08205.12;PF07686.17;PF16706.5	Ig_3;I-set;Ig_2;ig;C2-set_2;V-set;Izumo-Ig	Immunoglobulin domain;Immunoglobulin I-set domain;Immunoglobulin domain;Immunoglobulin domain;CD80-like C2-set immunoglobulin domain;Immunoglobulin V-set domain;Izumo-like Immunoglobulin domain
LOC115257302	uncharacterized LOC115257302	0	0	0	0.32	0.11	0.2	0.44	0.4	0	1.35	2.1	2.9	0	0.21	0.28	2.11667	------	------	------	------	------	------	------	------	------
LOC115257322	chorion peroxidase-like	0.38	0.32	0.81	1.09	0.36	0.95	1.15	0.58	0.12	1.59	1.72	2.14	0.503333	0.8	0.616667	1.81667	------	------	------	------	XP_019531688.1	PREDICTED: peroxidase skpo-1 [Aedes albopictus]	PF03098.15	An_peroxidase	Animal haem peroxidase
LOC115257623	death-associated protein 1-like	0.45	0.92	0.16	0.54	0.76	0	1.48	2.07	0.81	19.06	3.46	16.05	0.51	0.433333	1.45333	12.8567	------	------	------	------	XP_019565109.1	PREDICTED: death-associated protein 1-like [Aedes albopictus]	PF15228.6	DAP	Death-associated protein
LOC115257657	uncharacterized LOC115257657	0.25	0	0.66	1.11	1.07	0.44	0	0.09	0	4.62	1.52	7.18	0.303333	0.873333	0.03	4.44	------	------	------	------	------	------	------	------	------
LOC115257697	uncharacterized LOC115257697	0	0.1	0.04	0	0.15	0	0	0	0	0.73	1.02	0.57	0.046667	0.05	0	0.773333	K23203	THAP1_3	------	------	XP_019555513.1	PREDICTED: uncharacterized protein LOC109424784 [Aedes albopictus]	PF05485.12	THAP	THAP domain
LOC115257714	uncharacterized LOC115257714	0.69	0.35	1.12	0.9	2.34	2.69	2.23	3.12	0	6.94	13.06	9.11	0.72	1.97667	1.78333	9.70333	------	------	------	------	------	------	------	------	------
LOC115258028	uncharacterized LOC115258028, transcript variant X1	0.1	0.5	0	0.44	0.4	0	0	0	0	7.68	7.31	8.26	0.2	0.28	0	7.75	------	------	------	------	XP_019931095.1	PREDICTED: uncharacterized protein LOC109398028 [Aedes albopictus]	------	------	------
LOC115258029	uncharacterized LOC115258029, transcript variant X1	0	0	0	0	0	0	0.02	0	0	0.34	0.15	0.3	0	0	0.006667	0.263333	------	------	------	------	KXJ72440.1	hypothetical protein RP20_CCG018032 [Aedes albopictus]	------	------	------
LOC115258035	uncharacterized LOC115258035	0	0	0	0.13	0	0.12	0.11	0	0	1.01	1.39	0.56	0	0.083333	0.036667	0.986667	------	------	------	------	XP_019549692.1	PREDICTED: uncharacterized protein K02A2.6-like [Aedes albopictus]	------	------	------
LOC115258046	uncharacterized LOC115258046, transcript variant X1	0	0	0	0	0	0.27	0.37	0.6	0	1.94	11.23	6.94	0	0.09	0.323333	6.70333	------	------	------	------	XP_019931095.1	PREDICTED: uncharacterized protein LOC109398028 [Aedes albopictus]	------	------	------
LOC115258125	uncharacterized LOC115258125	0.21	0.68	0.65	0	0	0	0.26	0.21	0	2.47	4.79	4.05	0.513333	0	0.156667	3.77	------	------	------	------	KXJ68468.1	hypothetical protein RP20_CCG003318 [Aedes albopictus]	------	------	------
LOC115258179	uncharacterized LOC115258179	0.08	0	0	0	0	0	0	0	0	0.84	0.59	0.57	0.026667	0	0	0.666667	------	------	------	------	------	------	------	------	------
LOC115258239	uncharacterized LOC115258239	0.88	0.92	1.27	1.43	0.49	0.62	0.97	1.24	0.4	2.54	6.1	3.14	1.02333	0.846667	0.87	3.92667	K12391	AP1G1	map05170;map04142	Human immunodeficiency virus 1 infection;Lysosome	EDX17469.1	GD16929 [Drosophila simulans]	------	------	------
LOC115258240	uncharacterized LOC115258240	0.45	0.44	0.34	0.81	0.73	0.49	0.94	0.79	0.31	2.84	2.72	1.65	0.41	0.676667	0.68	2.40333	K04079	HSP90A, htpG	map05215;map04657;map05200;map04914;map04659;map04151;map04915;map04621;map05418;map05132;map04217;map04612;map04141	Prostate cancer;IL-17 signaling pathway;Pathways in cancer;Progesterone-mediated oocyte maturation;Th17 cell differentiation;PI3K-Akt signaling pathway;Estrogen signaling pathway;NOD-like receptor signaling pathway;Fluid shear stress and atherosclerosis;Salmonella infection;Necroptosis;Antigen processing and presentation;Protein processing in endoplasmic reticulum	KXJ69203.1	hypothetical protein RP20_CCG028359 [Aedes albopictus]	------	------	------
LOC115258387	uncharacterized LOC115258387	0	0	0	0	0.03	0	0	0.68	0	24.59	27.3	24.4	0	0.01	0.226667	25.43	------	------	------	------	XP_019933267.1	PREDICTED: uncharacterized protein LOC109427462 [Aedes albopictus]	------	------	------
LOC115258406	uncharacterized LOC115258406	3.68	0.58	0.62	1.43	1.57	0.93	1.02	0.92	0.17	15.49	2.83	5.32	1.62667	1.31	0.703333	7.88	------	------	------	------	XP_019931095.1	PREDICTED: uncharacterized protein LOC109398028 [Aedes albopictus]	------	------	------
LOC115258408	uncharacterized LOC115258408	0.15	0.11	0	1.28	1.9	1.33	0.95	0.37	0.77	5.88	4.54	5.3	0.086667	1.50333	0.696667	5.24	------	------	------	------	------	------	------	------	------
LOC115258577	protein IWS1 homolog	0.26	0.96	0.08	0.37	0.86	0.65	0.33	0.66	0.82	1.92	1.73	2.1	0.433333	0.626667	0.603333	1.91667	------	------	------	------	XP_019932919.1	PREDICTED: lateral signaling target protein 2 homolog [Aedes albopictus]	------	------	------
LOC115258598	uncharacterized LOC115258598, transcript variant X2	0.68	1.21	0.71	1.38	0.65	0.88	1.34	0.51	0.29	2.36	2.51	3.65	0.866667	0.97	0.713333	2.84	------	------	------	------	------	------	------	------	------
LOC115258631	uncharacterized LOC115258631	0.52	0.57	0.84	0.86	1.87	0.76	3.87	1.84	0.61	4.75	5.11	5.77	0.643333	1.16333	2.10667	5.21	------	------	------	------	------	------	------	------	------
LOC115258641	uncharacterized LOC115258641	12.73	17.33	18.75	17.5	13.27	14.24	21.37	26.98	16.02	79.2	60.29	55.24	16.27	15.0033	21.4567	64.91	------	------	------	------	------	------	------	------	------
LOC115258664	uncharacterized LOC115258664, transcript variant X1	8.94	8.03	11.37	5.53	3.49	3.42	1	0	0.63	19.19	20.65	16.74	9.44667	4.14667	0.543333	18.86	------	------	------	------	KXJ78103.1	hypothetical protein RP20_CCG005597 [Aedes albopictus]	------	------	------
LOC115258722	uncharacterized LOC115258722	0	0.12	0	0.66	0.42	0.62	0.55	0	0.26	2.2	3.39	1.22	0.04	0.566667	0.27	2.27	------	------	------	------	------	------	------	------	------
LOC115258816	barrier-to-autointegration factor-like	2.39	4.44	4.33	7.16	3.69	3.61	1.07	0	1.28	17.83	18.4	12.34	3.72	4.82	0.783333	16.19	K21870	BANF1	------	------	XP_001659424.1	barrier-to-autointegration factor [Aedes aegypti]	PF02961.14;PF11798.8	BAF;IMS_HHH	Barrier to autointegration factor;IMS family HHH motif
LOC115258866	zinc finger matrin-type protein 5-like	1.91	2.16	1.43	0.56	1.13	1.38	0.83	1.22	1.2	4.44	3.31	5.89	1.83333	1.02333	1.08333	4.54667	K13152	ZMAT5	------	------	KXJ70880.1	hypothetical protein RP20_CCG022233 [Aedes albopictus]	PF06220.12	zf-U1	U1 zinc finger
LOC115258875	uncharacterized LOC115258875	0.14	0	0	0	0	0	0	0	0	4.98	6.74	7.57	0.046667	0	0	6.43	------	------	------	------	------	------	------	------	------
LOC115258902	uncharacterized LOC115258902	2.52	4.85	2.42	5.22	3.28	3.83	1.44	0.26	1.26	11.23	6.96	6.56	3.26333	4.11	0.986667	8.25	------	------	------	------	------	------	------	------	------
LOC115259211	discoidin domain-containing receptor A-like	0.12	0.5	0.14	0.08	0.08	0.65	0.24	0.11	0.04	2.66	1.73	1.5	0.253333	0.27	0.13	1.96333	K05125	DDR2, TKT, CD167b	------	------	XP_019558980.1	PREDICTED: discoidin domain-containing receptor 2 isoform X1 [Aedes albopictus]	PF00754.25	F5_F8_type_C	F5/8 type C domain
LOC115259330	-	0	0	0.09	0	0	0	0.05	0	0	0.52	2.64	3.4	0.03	0	0.016667	2.18667	K14778	DDX49, DBP8	------	------	XP_019543103.1	PREDICTED: probable ATP-dependent RNA helicase Dbp45A [Aedes albopictus]	------	------	------
LOC115259405	uncharacterized LOC115259405	0	0	0	0	0	0.07	0	0	0	0.07	1.07	1.44	0	0.023333	0	0.86	------	------	------	------	XP_019558731.1	PREDICTED: uncharacterized protein LOC109427596 isoform X1 [Aedes albopictus]	PF10523.9	BEN	BEN domain
LOC115259475	-	0.22	0.48	0	0.23	2.54	0.11	3.44	1.59	2.01	6.34	7.14	4.68	0.233333	0.96	2.34667	6.05333	------	------	------	------	XP_021703371.1	uncharacterized protein LOC110677076 [Aedes aegypti]	------	------	------
LOC115259590	uncharacterized LOC115259590	2.76	1.91	0.38	3.59	5.39	2.46	1.22	3.13	1.44	7.28	6.19	7.12	1.68333	3.81333	1.93	6.86333	------	------	------	------	XP_021703371.1	uncharacterized protein LOC110677076 [Aedes aegypti]	------	------	------
LOC115259654	uncharacterized LOC115259654	0.38	0.36	0.68	0.13	0.09	0.16	0.25	0.22	0.04	1.24	1.86	2.39	0.473333	0.126667	0.17	1.83	------	------	------	------	XP_014218647.1	uncharacterized protein LOC106646934 [Copidosoma floridanum]	------	------	------
LOC115259664	uncharacterized LOC115259664	0.16	0.11	0.1	0.18	1.28	0.21	0	0	0	2.01	1.06	2.81	0.123333	0.556667	0	1.96	------	------	------	------	------	------	------	------	------
LOC115259681	uncharacterized LOC115259681	2.68	3.74	8.34	6	7.23	6.71	6.77	5.26	2.8	12.6	21.27	18.16	4.92	6.64667	4.94333	17.3433	------	------	------	------	XP_019546715.1	PREDICTED: uncharacterized protein LOC109417050 isoform X2 [Aedes albopictus]	------	------	------
LOC115259717	uncharacterized LOC115259717	0.57	0.2	2.52	0.13	0	0	2.08	0.77	0.38	8.15	6.38	13.36	1.09667	0.043333	1.07667	9.29667	------	------	------	------	------	------	------	------	------
LOC115259840	tail-anchored protein insertion receptor WRB-like	0.38	0	0.17	0.1	0.87	0.39	0.28	0.56	1.8	6.36	5.51	4.8	0.183333	0.453333	0.88	5.55667	K22384	WRB, GET1	------	------	XP_019556328.1	PREDICTED: tail-anchored protein insertion receptor WRB [Aedes albopictus]	PF04420.14	CHD5	CHD5-like protein
LOC115259933	uncharacterized LOC115259933	0	0	0	0	0	0	0	0	0	0.35	3.07	2.18	0	0	0	1.86667	------	------	------	------	KXJ80207.1	hypothetical protein RP20_CCG026196 [Aedes albopictus]	PF01807.20	zf-CHC2	CHC2 zinc finger
LOC115260058	leucine-rich repeat protein soc-2 homolog	1.02	0.59	0.54	3.69	4.94	2.75	0.54	0.36	0.11	11.58	11.41	10.86	0.716667	3.79333	0.336667	11.2833	------	------	------	------	XP_019564841.1	PREDICTED: leucine-rich repeat-containing G-protein coupled receptor 4-like [Aedes albopictus]	PF13855.6;PF12799.7;PF14580.6	LRR_8;LRR_4;LRR_9	Leucine rich repeat;Leucine Rich repeats;Leucine-rich repeat
LOC115260064	vesicle transport protein USE1-like	0.07	0.21	0.49	0.72	0.97	0	0.61	0.8	0	3.31	4.67	4.35	0.256667	0.563333	0.47	4.11	K08507	USE1	map04130	SNARE interactions in vesicular transport	XP_019536977.1	PREDICTED: vesicle transport protein USE1-like [Aedes albopictus]	PF09753.9;PF14362.6;PF17190.4	Use1;DUF4407;RecG_N	Membrane fusion protein Use1;Domain of unknown function;RecG N-terminal helical domain
LOC115260112	toll-like receptor 13	5.6	4.91	8.06	6.63	6.2	7.52	6.39	8.37	5.13	13.82	13.27	12.72	6.19	6.78333	6.63	13.27	------	------	------	------	KXJ82320.1	hypothetical protein RP20_CCG014340 [Aedes albopictus]	PF13855.6;PF01582.20;PF13676.6;PF12799.7	LRR_8;TIR;TIR_2;LRR_4	Leucine rich repeat;TIR domain;TIR domain;Leucine Rich repeats
LOC115260200	uncharacterized protein K02A2.6-like	0.34	0.1	0.06	0.03	0.11	0.03	0.17	0.04	0.03	1.28	1.51	1.05	0.166667	0.056667	0.08	1.28	------	------	------	------	KXJ68419.1	hypothetical protein RP20_CCG003594 [Aedes albopictus]	PF00665.26;PF17921.1	rve;Integrase_H2C2	Integrase core domain;Integrase zinc binding domain
LOC115260344	-	0.06	0.02	0.04	0.07	0.05	0.04	0.07	0	0	0.44	0.13	0.44	0.04	0.053333	0.023333	0.336667	------	------	------	------	XP_019553647.1	PREDICTED: LOW QUALITY PROTEIN: zinc finger CCCH domain-containing protein 20-like [Aedes albopictus]	------	------	------
LOC115260399	uncharacterized LOC115260399	0	0.14	0.14	0.22	0.28	0	0.06	0.15	0	1.04	1.29	1.26	0.093333	0.166667	0.07	1.19667	K14771	NOC4, UTP19	------	------	KXJ68214.1	hypothetical protein RP20_CCG005050 [Aedes albopictus]	------	------	------
LOC115260469	uncharacterized LOC115260469	1.26	1.93	1.04	1.99	2.24	2.34	2.96	0.79	1.63	10.18	6.53	9.78	1.41	2.19	1.79333	8.83	------	------	------	------	KXJ81753.1	hypothetical protein RP20_CCG018157 [Aedes albopictus]	------	------	------
LOC115260513	uncharacterized LOC115260513	0	1.38	0	0	0	0	0.03	0	0.85	15.58	23.93	22.27	0.46	0	0.293333	20.5933	------	------	------	------	------	------	------	------	------
LOC115260677	putative gustatory receptor 2a	0	0.09	0	0.08	0.11	0	0.26	0	0	3.67	2.09	2.61	0.03	0.063333	0.086667	2.79	------	------	------	------	XP_019540427.1	PREDICTED: uncharacterized protein LOC109411351 [Aedes albopictus]	PF08395.12	7tm_7	7tm Chemosensory receptor
LOC115260689	uncharacterized LOC115260689	1.07	0.27	1.1	0.54	0.5	0.76	0.67	0.09	0.23	5.46	1.33	1.86	0.813333	0.6	0.33	2.88333	------	------	------	------	------	------	------	------	------
LOC115260719	uncharacterized LOC115260719	3.11	4.59	3.95	4.58	3.79	2.81	2.24	2.49	4.25	5.8	7.84	8.37	3.88333	3.72667	2.99333	7.33667	------	------	------	------	XP_019563103.1	PREDICTED: uncharacterized protein LOC109431341 [Aedes albopictus]	PF18713.1;PF08445.10;PF13673.7;PF00583.25;PF13302.7	DUF5645;FR47;Acetyltransf_10;Acetyltransf_1;Acetyltransf_3	Domain of unknown function;FR47-like protein;Acetyltransferase;Acetyltransferase;Acetyltransferase
LOC115260871	THAP domain-containing protein 1-like	1.97	3.14	4.69	3	4.33	3.14	3.44	2.99	1.62	6.72	18.47	16.52	3.26667	3.49	2.68333	13.9033	------	------	------	------	XP_019563130.1	PREDICTED: THAP domain-containing protein 1 B-like [Aedes albopictus]	PF05485.12;PF07776.15	THAP;zf-AD	THAP domain;Zinc-finger associated domain
LOC115260872	uncharacterized LOC115260872	0	3.31	0.16	0.79	1.25	3.1	1.1	3.3	0.19	15.89	30.91	36.53	1.15667	1.71333	1.53	27.7767	------	------	------	------	------	------	------	------	------
LOC115260951	uncharacterized LOC115260951	13.31	16.95	10.44	7.17	10.13	8.16	14.07	12.12	14.08	43.03	45.33	35.79	13.5667	8.48667	13.4233	41.3833	------	------	------	------	KXJ69789.1	hypothetical protein RP20_CCG025837 [Aedes albopictus]	------	------	------
LOC115261027	-	14.71	6.58	1.92	10.42	13.02	15.19	16.08	6.19	4.6	19.88	24.16	22.89	7.73667	12.8767	8.95667	22.31	K23424	TMTC	------	------	EAT41392.1	AAEL006967-PA [Aedes aegypti]	------	------	------
LOC115261035	uncharacterized LOC115261035	8.42	5.97	3.61	4.12	6.19	3.49	22.71	11.57	8.29	29.67	16.16	19.69	6	4.6	14.19	21.84	------	------	------	------	------	------	------	------	------
LOC115261118	uncharacterized LOC115261118	0	0	0	0	0	0	0	0	0	1.04	0.82	0.17	0	0	0	0.676667	------	------	------	------	------	------	------	------	------
LOC115261450	YLP motif-containing protein 1-like	0.26	0.11	0	0.26	0.09	0.06	0	0	0.24	2.37	2.31	0.6	0.123333	0.136667	0.08	1.76	------	------	------	------	XP_019562104.1	PREDICTED: uncharacterized protein LOC109430494 [Aedes albopictus]	------	------	------
LOC115261474	lysine-specific demethylase 3B-like	1.44	1.24	1.55	2.89	3.2	2.08	3.01	2.52	0.79	4.61	4.58	4.81	1.41	2.72333	2.10667	4.66667	K15601	KDM3	map04714	Thermogenesis	XP_019534957.1	PREDICTED: uncharacterized protein LOC109406317 [Aedes albopictus]	PF02373.22	JmjC	JmjC domain, hydroxylase
LOC115261484	uncharacterized LOC115261484	0	0	0	0.08	0.08	0.07	0	0.08	0.03	0.62	0.48	0.56	0	0.076667	0.036667	0.553333	------	------	------	------	XP_001862269.1	conserved hypothetical protein [Culex quinquefasciatus]	------	------	------
LOC115261498	uncharacterized LOC115261498, transcript variant X3	2.19	0.9	0.93	0.8	1.2	2.05	1.69	0.6	0.15	15.88	15.43	10.42	1.34	1.35	0.813333	13.91	------	------	------	------	XP_021699745.1	uncharacterized protein LOC110676385 [Aedes aegypti]	PF02017.15	CIDE-N	CIDE-N domain
LOC115261500	uncharacterized LOC115261500	1.3	1.25	0.71	1.5	0.76	0.89	3.44	2.31	1.27	7.19	6.92	6.07	1.08667	1.05	2.34	6.72667	------	------	------	------	KXJ76739.1	hypothetical protein RP20_CCG009069 [Aedes albopictus]	------	------	------
LOC115261519	-	0.89	0.98	0.61	0	0.55	0.04	0.19	0.7	0.34	2.53	1.74	2.76	0.826667	0.196667	0.41	2.34333	K11778	DHDDS, RER2, SRT1	map00900	Terpenoid backbone biosynthesis	XP_019548190.1	PREDICTED: dehydrodolichyl diphosphate synthase complex subunit DHDDS-like [Aedes albopictus]	------	------	------
LOC115261854	aminomethyltransferase, mitochondrial-like	5.57	5.48	3.11	3.63	3.54	4.43	6.21	4.51	2.94	6.68	7.72	13.82	4.72	3.86667	4.55333	9.40667	K00605	gcvT, AMT	map00630;map00670;map00260	Glyoxylate and dicarboxylate metabolism;One carbon pool by folate;Glycine, serine and threonine metabolism	KXJ77032.1	hypothetical protein RP20_CCG008388 [Aedes albopictus]	PF01571.21;PF08669.11	GCV_T;GCV_T_C	Aminomethyltransferase folate-binding domain;Glycine cleavage T-protein C-terminal barrel domain
LOC115262224	dynein regulatory complex subunit 6-like	0.51	0.2	0.29	0.97	1.14	1.33	0.56	0.29	0.91	2.28	2.38	1.59	0.333333	1.14667	0.586667	2.08333	K10275	FBXL9, LRRC29	------	------	XP_019536105.1	PREDICTED: F-box/LRR-repeat protein 13 [Aedes albopictus]	PF12799.7;PF12937.7;PF00646.33	LRR_4;F-box-like;F-box	Leucine Rich repeats;F-box-like;F-box domain
LOC115262317	uncharacterized LOC115262317	0.04	0.04	0.01	0	0.01	0.01	0.01	0.01	0.02	0.44	0.25	0.19	0.03	0.006667	0.013333	0.293333	------	------	------	------	XP_019555310.1	PREDICTED: uncharacterized protein LOC109424595, partial [Aedes albopictus]	PF12796.7;PF00023.30;PF13606.6;PF13637.6;PF13857.6;PF05729.12	Ank_2;Ank;Ank_3;Ank_4;Ank_5;NACHT	Ankyrin repeats;Ankyrin repeat;Ankyrin repeat;Ankyrin repeats;Ankyrin repeats;NACHT domain
LOC115262410	-	0.28	0.78	0.17	0.33	0.23	0.81	0.85	0.23	0.15	0.88	2.36	2.77	0.41	0.456667	0.41	2.00333	------	------	------	------	XP_019528183.1	PREDICTED: uncharacterized protein LOC109400165 [Aedes albopictus]	------	------	------
LOC115262417	serine protease SP24D-like	925.51	567.09	2536.7	1855.85	1694.19	2248.33	1296.43	2001.12	734.71	6118.87	6037.03	5161.15	1343.1	1932.79	1344.09	5772.35	K01312	PRSS1_2_3	map04972;map05164;map04080;map04974	Pancreatic secretion;Influenza A;Neuroactive ligand-receptor interaction;Protein digestion and absorption	XP_019541836.1	PREDICTED: serine protease SP24D-like [Aedes albopictus]	PF00089.26;PF13365.6	Trypsin;Trypsin_2	Trypsin;Trypsin-like peptidase domain
LOC115262578	ras guanine nucleotide exchange factor R-like	2.96	2.84	2.94	2.7	2.37	1.98	4.1	2.87	1.91	4.98	5.57	5.22	2.91333	2.35	2.96	5.25667	K00911	ITPK	map04070;map04020;map00562	Phosphatidylinositol signaling system;Calcium signaling pathway;Inositol phosphate metabolism	XP_019557053.1	PREDICTED: uncharacterized protein LOC109426084 [Aedes albopictus]	PF03770.16	IPK	Inositol polyphosphate kinase
LOC115262709	uncharacterized LOC115262709	0.11	0.07	0.09	0.08	0.07	0.02	0.03	0.11	0.05	0.3	0.33	0.4	0.09	0.056667	0.063333	0.343333	K16462	CEP164	------	------	XP_019933378.1	PREDICTED: centrosomal protein of 164 kDa-like [Aedes albopictus]	PF00397.26	WW	WW domain
LOC115262784	-	0.67	0.45	1.24	0.43	0.54	0.19	1.4	0.7	0.21	2.65	3.18	1.83	0.786667	0.386667	0.77	2.55333	------	------	------	------	XP_019543180.1	PREDICTED: lipid storage droplets surface-binding protein 1 isoform X2 [Aedes albopictus]	------	------	------
LOC115263082	spermine oxidase-like	0.74	0.6	0.78	0.75	0.96	0.31	0.23	0.49	0.1	1.62	2.12	2.75	0.706667	0.673333	0.273333	2.16333	------	------	------	------	XP_019562637.1	PREDICTED: spermine oxidase-like isoform X2 [Aedes albopictus]	PF01593.24;PF13450.6;PF13738.6;PF00890.24	Amino_oxidase;NAD_binding_8;Pyr_redox_3;FAD_binding_2	Flavin containing amine oxidoreductase;NA;Pyridine nucleotide-disulphide oxidoreductase;FAD binding domain
LOC115263155	uncharacterized LOC115263155	3	2.63	3.07	3.3	4.68	2.28	1.51	2.49	1.72	11.6	10.08	9.61	2.9	3.42	1.90667	10.43	------	------	------	------	XP_019538504.1	PREDICTED: uncharacterized protein LOC109409508 [Aedes albopictus]	------	------	------
LOC115263239	uncharacterized LOC115263239	0	0	0	0	0	0	0	0	0	1.86	0.08	0.56	0	0	0	0.833333	------	------	------	------	KXJ77909.1	hypothetical protein RP20_CCG006126 [Aedes albopictus]	------	------	------
LOC115263251	uncharacterized LOC115263251, transcript variant X1	0.76	0.54	0.51	0.88	1.17	0.95	1.19	1.02	0.79	1.47	2.27	2.41	0.603333	1	1	2.05	------	------	------	------	XP_019545502.1	PREDICTED: uncharacterized protein LOC109415975 isoform X1 [Aedes albopictus]	------	------	------
LOC115263289	-	15.66	14.36	9.24	17.22	11.71	12.1	14.53	8.35	8.41	19.02	22.11	32.31	13.0867	13.6767	10.43	24.48	------	------	------	------	EAT47628.1	AAEL001264-PA [Aedes aegypti]	------	------	------
LOC115263321	ankyrin repeat and MYND domain-containing protein 2-like	7.23	6.03	4.77	6.51	10.01	4.3	6.81	6.25	4.44	11.76	11.88	11.31	6.01	6.94	5.83333	11.65	------	------	------	------	KXJ78877.1	hypothetical protein RP20_CCG003232 [Aedes albopictus]	PF12796.7;PF13637.6;PF01753.18;PF13606.6;PF00023.30;PF13857.6	Ank_2;Ank_4;zf-MYND;Ank_3;Ank;Ank_5	Ankyrin repeats;Ankyrin repeats;MYND finger;Ankyrin repeat;Ankyrin repeat;Ankyrin repeats
LOC115263524	protein turtle-like	0	0.09	0	0.65	0.03	0.17	0.25	0.12	0.02	1.83	2.06	3.36	0.03	0.283333	0.13	2.41667	------	------	------	------	XP_019553730.1	PREDICTED: uncharacterized protein LOC109423245 [Aedes albopictus]	PF13927.6;PF07679.16;PF13895.6;PF00047.25;PF08205.12;PF00041.21	Ig_3;I-set;Ig_2;ig;C2-set_2;fn3	Immunoglobulin domain;Immunoglobulin I-set domain;Immunoglobulin domain;Immunoglobulin domain;CD80-like C2-set immunoglobulin domain;Fibronectin type III domain
LOC115263745	uncharacterized LOC115263745	0.36	0.24	0.22	0.6	0.62	0.64	0.54	0.51	0.52	8	6.77	8.25	0.273333	0.62	0.523333	7.67333	------	------	------	------	XP_019561872.1	PREDICTED: uncharacterized protein LOC109430278 [Aedes albopictus]	PF12036.8	DUF3522	Protein of unknown function
LOC115263774	-	0.47	0.41	0	0.08	0.15	0.22	0.18	0.54	0.26	1.32	1.05	2.13	0.293333	0.15	0.326667	1.5	------	------	------	------	XP_021694406.1	uncharacterized protein LOC110674619 isoform X2 [Aedes aegypti]	------	------	------
LOC115263775	protein PF14_0175-like	0	0	0.03	0.04	0	0.04	0.13	0	0	3.07	0.2	1.55	0.01	0.026667	0.043333	1.60667	------	------	------	------	XP_021706797.1	uncharacterized protein LOC110678348 [Aedes aegypti]	------	------	------
LOC115263789	uncharacterized LOC115263789	3.01	5.11	1.02	1.17	0.35	2	1.21	0.06	0.35	19.32	18.17	8.88	3.04667	1.17333	0.54	15.4567	------	------	------	------	XP_021693069.1	uncharacterized protein LOC5572205 [Aedes aegypti]	------	------	------
LOC115263830	pro-corazonin, transcript variant X2	0	0	0	0	0	0	0	0	0	1.41	0.4	1.69	0	0	0	1.16667	------	------	------	------	XP_019556234.1	PREDICTED: pro-corazonin [Aedes albopictus]	PF17308.2	Corazonin	Pro-corazonin
LOC115263997	uncharacterized LOC115263997	0.06	0.06	0	0	0.04	0	0.17	0.07	0.08	0.63	0.35	0.35	0.04	0.013333	0.106667	0.443333	------	------	------	------	KXJ79109.1	hypothetical protein RP20_CCG002382 [Aedes albopictus]	------	------	------
LOC115264130	facilitated trehalose transporter Tret1-like	0.5	0.31	0.14	0.72	0.82	0.17	1.29	1.16	1.09	2.41	4.47	2.7	0.316667	0.57	1.18	3.19333	K08145	SLC2A8, GLUT8	------	------	KXJ73022.1	hypothetical protein RP20_CCG016755 [Aedes albopictus]	PF00083.24;PF07690.16	Sugar_tr;MFS_1	Sugar;Major Facilitator Superfamily
LOC115264215	collagen alpha chain CG42342-like	1.98	0.34	0.98	0.99	1.75	0.48	1.8	2.28	0.97	1.71	2.2	1.62	1.1	1.07333	1.68333	1.84333	------	------	------	------	XP_019532556.1	PREDICTED: collagen alpha chain CG42342 [Aedes albopictus]	PF01391.18	Collagen	Collagen triple helix repeat
LOC115264292	serine protease grass-like	0	0	0	0	0	0	0	0	0.04	3.77	2.77	4.25	0	0	0.013333	3.59667	------	------	------	------	XP_019554108.1	PREDICTED: serine protease 7-like [Aedes albopictus]	PF00089.26	Trypsin	Trypsin
LOC115264462	phosphoinositide 3-kinase regulatory subunit 4-like	1.74	1.21	2.29	1.27	1.41	1.28	2.27	1.26	1.41	2.82	3.93	3.56	1.74667	1.32	1.64667	3.43667	K08333	PIK3R4, VPS15	map04136;map05017;map05010;map05016;map04371;map05131;map04140	Autophagy - other;Spinocerebellar ataxia;Alzheimer disease;Huntington disease;Apelin signaling pathway;Shigellosis;Autophagy - animal	XP_019525434.1	PREDICTED: phosphoinositide 3-kinase regulatory subunit 4-like [Aedes albopictus]	PF00400.32	WD40	WD domain, G-beta repeat
LOC115264482	zinc finger protein 792-like	1.02	0.77	0.36	0.61	1.27	1.09	0.72	0.49	0.51	1.79	2.96	1.91	0.716667	0.99	0.573333	2.22	------	------	------	------	XP_019551297.1	PREDICTED: zinc finger protein 445-like [Aedes albopictus]	PF07776.15;PF13465.6;PF00096.26	zf-AD;zf-H2C2_2;zf-C2H2	Zinc-finger associated domain;Zinc-finger double domain;Zinc finger, C2H2 type
LOC115264522	-	0.19	0.08	0.02	0.12	0.07	0.19	0	0	0	0.85	0.42	0.29	0.096667	0.126667	0	0.52	------	------	------	------	XP_019541260.1	PREDICTED: uncharacterized protein LOC109412064 [Aedes albopictus]	------	------	------
LOC115264527	uncharacterized LOC115264527	0.76	1.25	0.21	3.25	0.19	1.06	0	0.17	0	6.82	9.92	7.82	0.74	1.5	0.056667	8.18667	------	------	------	------	------	------	------	------	------
LOC115264528	uncharacterized LOC115264528	0.39	0	0.79	1.52	0	0.12	0.47	0	0.11	6.27	7.12	6.23	0.393333	0.546667	0.193333	6.54	------	------	------	------	------	------	------	------	------
LOC115264564	exosome complex exonuclease RRP42-like	4.48	6.34	13.1	6.96	7.27	7.36	10.13	11.73	6.58	72.61	49.35	74.25	7.97333	7.19667	9.48	65.4033	K12589	RRP42, EXOSC7	map03018	RNA degradation	XP_019529750.1	PREDICTED: exosome complex exonuclease RRP42-like [Aedes albopictus]	PF01138.21;PF03725.15	RNase_PH;RNase_PH_C	3' exoribonuclease family, domain 1;3' exoribonuclease family, domain 2
LOC115264628	histone H2A-like	0.41	1.36	4.22	1.2	2.18	0.95	0.61	1.82	0	7.78	13.51	13.1	1.99667	1.44333	0.81	11.4633	K11251	H2A	map05034;map05322;map04217	Alcoholism;Systemic lupus erythematosus;Necroptosis	GBP89465.1	Histone H2A [Eumeta japonica]	PF16211.5;PF00125.24;PF00808.23	Histone_H2A_C;Histone;CBFD_NFYB_HMF	C-terminus of histone H2A;Core histone H2A/H2B/H3/H4;Histone-like transcription factor
LOC115264813	WD repeat domain-containing protein 83-like	1.83	1.78	4.72	2.94	2.03	2.12	0.75	0.94	1.05	4.18	7.28	6.49	2.77667	2.36333	0.913333	5.98333	K13124	MORG1	------	------	KXJ69008.1	hypothetical protein RP20_CCG000537 [Aedes albopictus]	PF00400.32;PF12894.7	WD40;ANAPC4_WD40	WD domain, G-beta repeat;Anaphase-promoting complex subunit 4 WD40 domain
LOC115264858	flocculation protein FLO11-like	2.57	2.46	2.44	3.07	3.48	0.82	3.66	2.38	1.04	5.42	8.64	7.84	2.49	2.45667	2.36	7.3	K18400	KANSL1	------	------	XP_019553101.1	PREDICTED: uncharacterized protein LOC109422696 [Aedes albopictus]	PF15275.6	PEHE	PEHE domain
LOC115264955	uncharacterized LOC115264955	0.27	0	0.28	0	0.31	0.06	0.11	0.34	0.13	1.32	0.56	1.62	0.183333	0.123333	0.193333	1.16667	------	------	------	------	XP_019555285.1	PREDICTED: uncharacterized protein LOC109424557 [Aedes albopictus]	------	------	------
LOC115265187	-	0	0	0	0.19	0.11	0.01	0	0	0.06	0.8	0.47	0.24	0	0.103333	0.02	0.503333	------	------	------	------	EAT40330.1	AAEL007932-PA [Aedes aegypti]	------	------	------
LOC115265191	zinc finger protein 484-like	1.68	1.52	0.65	1.95	2.4	1.76	2.26	1.25	0.89	4.26	4.39	3.99	1.28333	2.03667	1.46667	4.21333	------	------	------	------	XP_019931540.1	PREDICTED: zinc finger protein 26-like [Aedes albopictus]	PF13912.6;PF00096.26;PF13894.6;PF07776.15;PF12171.8;PF12874.7	zf-C2H2_6;zf-C2H2;zf-C2H2_4;zf-AD;zf-C2H2_jaz;zf-met	C2H2-type zinc finger;Zinc finger, C2H2 type;C2H2-type zinc finger;Zinc-finger associated domain;Zinc-finger double-stranded RNA-binding;Zinc-finger of C2H2 type
LOC115265281	uncharacterized LOC115265281	0.59	0.51	4.11	1.05	1.44	1.38	0.4	0.42	0.12	4.29	6.26	8.92	1.73667	1.29	0.313333	6.49	------	------	------	------	XP_019558275.1	PREDICTED: uncharacterized protein LOC109427218 [Aedes albopictus]	------	------	------
LOC115265318	uncharacterized LOC115265318	0	0	0	5.6	3.12	7.4	0	0	0	7.79	15.43	8.08	0	5.37333	0	10.4333	------	------	------	------	------	------	------	------	------
LOC115265511	-	1.87	1.74	0.29	2.74	3.8	4.68	4.76	2.23	1.29	8.93	9.98	6.15	1.3	3.74	2.76	8.35333	K02912	RP-L32e, RPL32	map03010	Ribosome	XP_001656734.1	60S ribosomal protein L32 [Aedes aegypti]	------	------	------
LOC115265521	uncharacterized LOC115265521	0.2	0.73	0.75	1.35	0.8	1.67	1.31	2.39	0.56	3.75	4.87	5.06	0.56	1.27333	1.42	4.56	------	------	------	------	------	------	------	------	------
LOC115265550	60S ribosomal protein L32-like	663.1	471.36	605.07	633.5	785.6	866.49	1016.1	509.62	462.48	6248.13	4818.72	4606.59	579.843	761.863	662.733	5224.48	K02912	RP-L32e, RPL32	map03010	Ribosome	XP_019542990.1	PREDICTED: 60S ribosomal protein L32 [Aedes albopictus]	PF01655.18	Ribosomal_L32e	Ribosomal protein L32
LOC115265563	protein abrupt-like	1.05	1	1.36	1.09	1.54	0.9	1.29	1.19	0.69	2.07	2.63	2.83	1.13667	1.17667	1.05667	2.51	------	------	------	------	XP_019551454.1	PREDICTED: protein abrupt-like isoform X3 [Aedes albopictus]	PF00651.31;PF13894.6;PF00096.26;PF05605.12	BTB;zf-C2H2_4;zf-C2H2;zf-Di19	BTB/POZ domain;C2H2-type zinc finger;Zinc finger, C2H2 type;Drought induced 19 protein
LOC115265634	eukaryotic peptide chain release factor GTP-binding subunit ERF3A-like, transcript variant X1	1.44	1.68	2.18	1.99	4.43	2.47	3.9	2.92	1.06	4.22	5.55	7.1	1.76667	2.96333	2.62667	5.62333	K03267	ERF3, GSPT	map03015	mRNA surveillance pathway	XP_019554553.1	PREDICTED: eukaryotic peptide chain release factor GTP-binding subunit ERF3A [Aedes albopictus]	PF00009.27;PF03143.17;PF03144.25;PF07145.15	GTP_EFTU;GTP_EFTU_D3;GTP_EFTU_D2;PAM2	Elongation factor Tu GTP binding domain;Elongation factor Tu C-terminal domain;Elongation factor Tu domain 2;Ataxin-2 C-terminal region
LOC115265663	uncharacterized LOC115265663	0	0	0	0	0	0	0	0.02	0	0.17	0.2	0.09	0	0	0.006667	0.153333	------	------	------	------	XP_019550778.1	PREDICTED: uncharacterized protein LOC109420760 [Aedes albopictus]	PF03564.15;PF05380.13;PF05585.12	DUF1759;Peptidase_A17;DUF1758	Protein of unknown function;Pao retrotransposon peptidase;Putative peptidase
LOC115265684	uncharacterized LOC115265684	0	1.51	0	1.3	0.51	1.93	1.59	2.8	1.24	9.48	5.04	6.54	0.503333	1.24667	1.87667	7.02	------	------	------	------	------	------	------	------	------
LOC115265747	uncharacterized LOC115265747	0	0	0	0	0	0	0	0	0.11	1.39	2.79	0.22	0	0	0.036667	1.46667	------	------	------	------	------	------	------	------	------
LOC115265797	uncharacterized LOC115265797	0	0	0	0	0.11	0	0	0	0	1.37	1.18	4.52	0	0.036667	0	2.35667	------	------	------	------	------	------	------	------	------
LOC115265855	uncharacterized LOC115265855, transcript variant X1	0.29	0.12	0.03	0	0.15	0	0.7	0.14	0	1.46	7.28	4	0.146667	0.05	0.28	4.24667	------	------	------	------	------	------	------	------	------
LOC115266075	DTW domain-containing protein 2-like	1.32	1.83	1.97	1.98	2.42	2.82	0.92	0.91	1.26	4.97	3.96	4.04	1.70667	2.40667	1.03	4.32333	------	------	------	------	XP_019563776.1	PREDICTED: DTW domain-containing protein 2-like [Aedes albopictus]	PF03942.15	DTW	DTW domain
LOC115266355	protein SDA1 homolog	1.55	3.59	5.09	3.01	4.27	6.95	6.29	0.82	1.68	30.77	22.82	21.11	3.41	4.74333	2.93	24.9	K14856	SDA1, SDAD1	------	------	XP_019559088.1	PREDICTED: protein SDA1 homolog [Aedes albopictus]	PF05285.12;PF08158.12	SDA1;NUC130_3NT	SDA1;NUC130/3NT domain
LOC115266601	uncharacterized LOC115266601, transcript variant X1	1	0.27	0.45	2.04	1.05	1.09	0.36	0.89	0.23	14.04	9.28	4.35	0.573333	1.39333	0.493333	9.22333	------	------	------	------	XP_019546121.1	PREDICTED: uncharacterized protein LOC109416502 [Aedes albopictus]	PF07686.17;PF07679.16;PF00047.25;PF13927.6	V-set;I-set;ig;Ig_3	Immunoglobulin V-set domain;Immunoglobulin I-set domain;Immunoglobulin domain;Immunoglobulin domain
LOC115266663	uncharacterized LOC115266663	0	0	0.07	2.36	2.1	1.18	2.13	1.36	1.01	2.72	4.07	6.4	0.023333	1.88	1.5	4.39667	------	------	------	------	KXJ70326.1	hypothetical protein RP20_CCG024098 [Aedes albopictus]	------	------	------
LOC115266755	uncharacterized LOC115266755	0	0.11	0.96	1.24	1.13	0.12	1.8	1.93	0.71	4.08	6.09	5.67	0.356667	0.83	1.48	5.28	------	------	------	------	KXJ72839.1	hypothetical protein RP20_CCG017142 [Aedes albopictus]	------	------	------
LOC115266802	uncharacterized LOC115266802	0.15	0.15	0.17	0.04	0.04	0	0.07	0.04	0.04	1.14	1.01	0.74	0.156667	0.026667	0.05	0.963333	------	------	------	------	------	------	------	------	------
LOC115266858	uncharacterized LOC115266858	0	0.29	0.05	0	0	0	4.16	0	0.9	16.4	17.4	18.25	0.113333	0	1.68667	17.35	------	------	------	------	------	------	------	------	------
LOC115266888	translation initiation factor IF-2, mitochondrial-like	0.27	0.58	0.65	0.38	0.62	0.3	1.18	1.68	0.38	2.79	3.3	2.84	0.5	0.433333	1.08	2.97667	K02519	infB, MTIF2	------	------	XP_019528293.1	PREDICTED: translation initiation factor IF-2, mitochondrial [Aedes albopictus]	PF00009.27;PF11987.8;PF01926.23;PF03193.16;PF02421.18;PF00025.21;PF09439.10;PF10662.9	GTP_EFTU;IF-2;MMR_HSR1;RsgA_GTPase;FeoB_N;Arf;SRPRB;PduV-EutP	Elongation factor Tu GTP binding domain;Translation-initiation factor 2;50S ribosome-binding GTPase;RsgA GTPase;Ferrous iron transport protein B;ADP-ribosylation factor family;Signal recognition particle receptor beta subunit;Ethanolamine utilisation - propanediol utilisation
LOC115266926	WASH complex subunit 2-like	1.18	1.82	1.27	2.17	2.75	2.04	1.29	1.53	0.97	3.88	4.16	3.2	1.42333	2.32	1.26333	3.74667	K18462	FAM21	map04144	Endocytosis	KXJ82349.1	hypothetical protein RP20_CCG014403 [Aedes albopictus]	PF15255.6	CAP-ZIP_m	WASH complex subunit CAP-Z interacting, central region
LOC115267095	uncharacterized LOC115267095	0	0.39	0.07	0.54	0.09	0.26	0.26	0.42	0.1	2.8	2.46	4.26	0.153333	0.296667	0.26	3.17333	------	------	------	------	------	------	------	------	------
LOC115267203	uncharacterized LOC115267203	10.24	9.95	7.47	0.08	0.05	0	15.06	24.74	4.21	38.35	36.8	35.23	9.22	0.043333	14.67	36.7933	------	------	------	------	KXJ76201.1	hypothetical protein RP20_CCG010140 [Aedes albopictus]	PF01926.23;PF04548.16;PF03193.16;PF00009.27;PF00448.22;PF00005.27	MMR_HSR1;AIG1;RsgA_GTPase;GTP_EFTU;SRP54;ABC_tran	50S ribosome-binding GTPase;AIG1 family;RsgA GTPase;Elongation factor Tu GTP binding domain;SRP54-type protein, GTPase domain;ABC transporter
LOC115267368	-	1.41	1.39	1.67	1.76	1.79	1.56	1.76	1.52	0.86	2.66	3.91	3.69	1.49	1.70333	1.38	3.42	K13142	INTS5	------	------	XP_019545922.1	PREDICTED: integrator complex subunit 5-like [Aedes albopictus]	------	------	------
LOC115267530	-	1.86	1.61	1.11	1.33	1.11	0.83	1.46	1.56	0.43	5.28	3.71	3.59	1.52667	1.09	1.15	4.19333	K20007	KCNK18, K2P18.1	------	------	XP_019550251.1	PREDICTED: TWiK family of potassium channels protein 7-like isoform X2 [Aedes albopictus]	------	------	------
LOC115267676	-	0.37	0.22	0	0.19	0.05	0.17	0.04	0.05	0.09	1.74	1.25	1	0.196667	0.136667	0.06	1.33	------	------	------	------	XP_019541260.1	PREDICTED: uncharacterized protein LOC109412064 [Aedes albopictus]	------	------	------
LOC115267677	uncharacterized LOC115267677	0	0.2	0	2.12	1.74	0.7	0	0.35	0	3.58	4.64	4.82	0.066667	1.52	0.116667	4.34667	------	------	------	------	------	------	------	------	------
LOC115267753	aquaporin AQPAn.G-like, transcript variant X1	19.57	19.66	26.73	28.76	26.52	16.76	10.38	18.06	9.74	45.15	35.32	59	21.9867	24.0133	12.7267	46.49	K09884	AQPN	------	------	XP_019560305.1	PREDICTED: aquaporin AQPAn.G-like [Aedes albopictus]	PF00230.20	MIP	Major intrinsic protein
LOC115267904	uncharacterized LOC115267904	2.42	2.31	2.68	3.52	1.76	2.48	3.01	3.52	1.12	7.39	9	9.05	2.47	2.58667	2.55	8.48	------	------	------	------	KXJ78260.1	hypothetical protein RP20_CCG005122 [Aedes albopictus]	PF10523.9;PF07776.15	BEN;zf-AD	BEN domain;Zinc-finger associated domain
LOC115267931	uncharacterized LOC115267931	0	0	0	0	0	0	0.05	0	0	0.51	0.7	0.22	0	0	0.016667	0.476667	------	------	------	------	KXJ82881.1	hypothetical protein RP20_CCG010498 [Aedes albopictus]	------	------	------
LOC115268008	uncharacterized LOC115268008	0.39	0.03	0.11	0.14	0.1	0.06	0.33	0.07	0.1	3.74	1.34	1.08	0.176667	0.1	0.166667	2.05333	------	------	------	------	------	------	------	------	------
LOC115268271	uncharacterized LOC115268271	0.23	0	0	0.15	0	0.03	0.18	0	0	0.77	1.11	0.85	0.076667	0.06	0.06	0.91	------	------	------	------	XP_019562246.1	PREDICTED: uncharacterized protein LOC109430621 [Aedes albopictus]	PF10523.9	BEN	BEN domain
LOC115268303	microfibril-associated glycoprotein 4-like	8.04	7.48	4.08	10.96	3.18	5.53	6.44	2.64	3.64	28.63	39.08	26.07	6.53333	6.55667	4.24	31.26	------	------	------	------	KXJ84157.1	hypothetical protein RP20_CCG018059 [Aedes albopictus]	PF00147.18	Fibrinogen_C	Fibrinogen beta and gamma chains, C-terminal globular domain
LOC115268304	ficolin-3-like	24.33	17.64	13.51	43.26	29.63	58.99	25.09	19.61	16.48	72.66	91.73	63.82	18.4933	43.96	20.3933	76.07	------	------	------	------	XP_019539625.1	PREDICTED: ficolin-3-like [Aedes albopictus]	PF00147.18	Fibrinogen_C	Fibrinogen beta and gamma chains, C-terminal globular domain
LOC115268369	uncharacterized LOC115268369	0.75	0.32	0.66	0.15	0.84	0	0.56	0.52	0.07	10.64	16.42	8.91	0.576667	0.33	0.383333	11.99	------	------	------	------	------	------	------	------	------
LOC115268492	-	1.19	0.83	1.47	1.26	0.13	0.51	1.25	1.67	0.35	2.02	3.96	1.96	1.16333	0.633333	1.09	2.64667	------	------	------	------	KXJ72824.1	hypothetical protein RP20_CCG017182 [Aedes albopictus]	------	------	------
LOC115268497	uncharacterized LOC115268497	0.27	0.05	0.11	0.13	0.09	0.16	0.05	0.07	0.17	1.78	1.61	0.55	0.143333	0.126667	0.096667	1.31333	------	------	------	------	XP_019547686.1	PREDICTED: uncharacterized protein LOC109417989 [Aedes albopictus]	------	------	------
LOC115268582	uncharacterized LOC115268582	0	0	0	0	0.06	0	0	0	0	0.25	0.4	1.16	0	0.02	0	0.603333	------	------	------	------	------	------	------	------	------
LOC115268682	uncharacterized LOC115268682	0.11	0	0.03	0.24	0.12	0.76	0.13	0.04	0	1.29	2.13	1.42	0.046667	0.373333	0.056667	1.61333	K15199	GTF3C1	------	------	KXJ74107.1	hypothetical protein RP20_CCG014352 [Aedes albopictus]	------	------	------
LOC115268711	uncharacterized LOC115268711	0.15	0.1	0	0.11	0.22	0.12	0.04	0.06	0.22	1.77	2.99	1.33	0.083333	0.15	0.106667	2.03	------	------	------	------	XP_019562104.1	PREDICTED: uncharacterized protein LOC109430494 [Aedes albopictus]	------	------	------
LOC115268742	uncharacterized LOC115268742	0	0	0	0	0	0	0	0	0	1.12	0.83	0.23	0	0	0	0.726667	------	------	------	------	------	------	------	------	------
LOC115268879	uncharacterized LOC115268879	0	0	0	0	0	0	0	0	0	5.22	0.63	8.18	0	0	0	4.67667	------	------	------	------	KXJ83814.1	hypothetical protein RP20_CCG000974 [Aedes albopictus]	------	------	------
LOC115268897	uncharacterized LOC115268897	0.28	0.57	0.72	0.91	2.7	4.48	0.76	0	1.51	6.79	6.36	8.61	0.523333	2.69667	0.756667	7.25333	------	------	------	------	XP_019535887.1	PREDICTED: uncharacterized protein LOC109407342 [Aedes albopictus]	------	------	------
LOC115269095	uncharacterized LOC115269095	0.03	0.04	0	0	0.04	0.17	0.03	0	0.07	0.08	0.27	1.74	0.023333	0.07	0.033333	0.696667	------	------	------	------	------	------	------	------	------
LOC115269140	transmembrane emp24 domain-containing protein eca	18.7	23.47	18.26	16.39	24.03	17.53	12.67	7.92	15.72	31.51	42.35	43.82	20.1433	19.3167	12.1033	39.2267	K20346	TMED4_9_11	------	------	XP_019558279.1	PREDICTED: transmembrane emp24 domain-containing protein eca [Aedes albopictus]	PF01105.24	EMP24_GP25L	emp24/gp25L/p24 family/GOLD
LOC115269192	putative nuclease HARBI1	0.16	0	0.21	0.38	0.46	0	0.43	0.05	0	0.73	1.15	1.31	0.123333	0.28	0.16	1.06333	K23222	HARBI1	------	------	XP_019931248.1	PREDICTED: putative nuclease HARBI1 [Aedes albopictus]	PF13359.6;PF01609.21;PF04827.14	DDE_Tnp_4;DDE_Tnp_1;Plant_tran	DDE superfamily endonuclease;Transposase DDE domain;Plant transposon protein
LOC115269235	uncharacterized LOC115269235	0.11	0.08	0	0	0	0.12	0.18	0	0	1.16	0.75	0.48	0.063333	0.04	0.06	0.796667	------	------	------	------	XP_019550475.1	PREDICTED: beta-1,3-glucosyltransferase [Aedes albopictus]	------	------	------
LOC115269393	uncharacterized LOC115269393	0	0.51	0.16	0.74	0.43	0.36	0.37	0.18	0.04	0.87	1.84	3.29	0.223333	0.51	0.196667	2	------	------	------	------	XP_019525650.1	PREDICTED: uncharacterized protein LOC109397787 [Aedes albopictus]	------	------	------
LOC115269430	probable ATP-dependent RNA helicase DDX56	12.75	3.8	11.8	18.39	16.36	10.33	0	0	0	155.38	108.38	121.44	9.45	15.0267	0	128.4	K14810	DDX56, DBP9	------	------	XP_019541184.1	PREDICTED: probable ATP-dependent RNA helicase DDX56 [Aedes albopictus]	PF00270.29;PF00271.31;PF04851.15	DEAD;Helicase_C;ResIII	DEAD/DEAH box helicase;Helicase conserved C-terminal domain;Type III restriction enzyme, res subunit
LOC115269442	uncharacterized LOC115269442	0.94	1.77	1.92	1.17	1	2.02	1.38	2.03	0.76	3.67	4.06	5.03	1.54333	1.39667	1.39	4.25333	------	------	------	------	KXJ68807.1	hypothetical protein RP20_CCG001597 [Aedes albopictus]	------	------	------
LOC115269532	uncharacterized LOC115269532	11.46	14.06	11.27	22.42	17.11	16.17	14.5	17.56	13.34	26.05	32.25	35.72	12.2633	18.5667	15.1333	31.34	------	------	------	------	XP_019525523.1	PREDICTED: uncharacterized protein LOC109397676 [Aedes albopictus]	------	------	------
LOC115269557	uncharacterized LOC115269557	7.72	12.04	57.27	38.16	40.98	39.16	31.46	29.5	5.14	80.85	83.91	92.35	25.6767	39.4333	22.0333	85.7033	------	------	------	------	KXJ71349.1	hypothetical protein RP20_CCG020798 [Aedes albopictus]	------	------	------
LOC115269698	uncharacterized LOC115269698	0.66	1.23	1.59	2.81	2.7	1.11	1.75	1.92	1.73	7.37	6.17	6.11	1.16	2.20667	1.8	6.55	K12849	PRPF38A	map03040	Spliceosome	XP_019931557.1	PREDICTED: pre-mRNA-splicing factor 38-like [Aedes albopictus]	------	------	------
LOC115269716	peritrophin-1-like	37.62	31.45	50.55	145.7	92.88	119.75	4.95	7.29	5.89	241.47	316.27	218.99	39.8733	119.443	6.04333	258.91	------	------	------	------	KXJ79641.1	hypothetical protein RP20_CCG000044 [Aedes albopictus]	PF01607.24	CBM_14	Chitin binding Peritrophin-A domain
LOC115269830	uncharacterized protein K02A2.6-like	0.01	0	0	0	0.01	0.02	0	0	0.01	0.06	0.62	0	0.003333	0.01	0.003333	0.226667	------	------	------	------	XP_019536826.1	PREDICTED: uncharacterized protein K02A2.6-like [Aedes albopictus]	PF17919.1;PF17917.1;PF00665.26;PF17921.1;PF13975.6;PF13650.6	RT_RNaseH_2;RT_RNaseH;rve;Integrase_H2C2;gag-asp_proteas;Asp_protease_2	RNase H-like domain found in reverse transcriptase;RNase H-like domain found in reverse transcriptase;Integrase core domain;Integrase zinc binding domain;gag-polyprotein putative aspartyl protease;Aspartyl protease
LOC115270012	uncharacterized LOC115270012	1.07	1.13	1.99	1.95	2.48	2.55	0.75	0.46	0.33	8.15	4.4	36.45	1.39667	2.32667	0.513333	16.3333	------	------	------	------	------	------	------	------	------
LOC115270092	polycomb group protein Pc-like, transcript variant X1	4.03	3.37	5.28	3.6	3.77	2.34	5.08	3.04	0.85	7.05	8.85	7.27	4.22667	3.23667	2.99	7.72333	K11455	CBX8, PC3	------	------	XP_019528680.1	PREDICTED: polycomb group protein Pc-like [Aedes albopictus]	PF00385.24;PF17218.3;PF11717.8	Chromo;CBX7_C;Tudor-knot	Chromo;CBX family C-terminal motif;RNA binding activity-knot of a chromodomain
LOC115270101	leucine-rich repeat-containing G-protein coupled receptor 4-like	53.17	77.36	62.29	68.07	67.05	64.14	42.4	12.1	27.19	149.33	109.94	155.99	64.2733	66.42	27.23	138.42	------	------	------	------	XP_019529093.1	PREDICTED: leucine-rich repeat-containing G-protein coupled receptor 4-like [Aedes albopictus]	PF13855.6;PF13306.6;PF12799.7	LRR_8;LRR_5;LRR_4	Leucine rich repeat;BspA type Leucine rich repeat region;Leucine Rich repeats
LOC115270116	-	2.6	3.25	3.07	2.2	4.06	2.58	1.94	1.57	2.24	7.79	8.12	9.07	2.97333	2.94667	1.91667	8.32667	------	------	------	------	XP_019537280.1	PREDICTED: UPF0183 protein CG7083-like [Aedes albopictus]	------	------	------
LOC115270134	uncharacterized LOC115270134, transcript variant X2	5.74	4.68	3.43	13.46	7.99	11.51	9.7	10.28	3.67	35.21	44.48	33.21	4.61667	10.9867	7.88333	37.6333	------	------	------	------	------	------	------	------	------
LOC115270250	uncharacterized LOC115270250	0	0.11	0	0.16	0	0	0	0	0.13	6.73	9.94	4.58	0.036667	0.053333	0.043333	7.08333	------	------	------	------	KXJ68468.1	hypothetical protein RP20_CCG003318 [Aedes albopictus]	------	------	------
LOC115270251	uncharacterized LOC115270251	0.59	0.47	0.26	1.47	0.67	0.46	0.35	0.31	0.52	19.08	47.85	34.25	0.44	0.866667	0.393333	33.7267	------	------	------	------	KXJ68468.1	hypothetical protein RP20_CCG003318 [Aedes albopictus]	------	------	------
LOC115270341	-	1.59	1.38	0.38	1.94	2.02	1.43	1.45	1.28	1.04	3.31	4.32	4.36	1.11667	1.79667	1.25667	3.99667	------	------	------	------	XP_019532641.1	PREDICTED: uncharacterized protein LOC109404267 isoform X4 [Aedes albopictus]	------	------	------
LOC115270343	UDP-glucose 6-dehydrogenase, transcript variant X2	3.08	2.79	3.97	3.76	4.18	3.71	2.58	3.33	1.3	5.82	6.73	7.51	3.28	3.88333	2.40333	6.68667	K00012	UGDH, ugd	map00520;map00040;map00053	Amino sugar and nucleotide sugar metabolism;Pentose and glucuronate interconversions;Ascorbate and aldarate metabolism	XP_019531316.1	PREDICTED: UDP-glucose 6-dehydrogenase [Aedes albopictus]	PF03721.14;PF03720.15;PF00984.19;PF03446.15	UDPG_MGDP_dh_N;UDPG_MGDP_dh_C;UDPG_MGDP_dh;NAD_binding_2	UDP-glucose/GDP-mannose dehydrogenase family, NAD binding domain;UDP-glucose/GDP-mannose dehydrogenase family, UDP binding domain;UDP-glucose/GDP-mannose dehydrogenase family, central domain;NAD binding domain of 6-phosphogluconate dehydrogenase
LOC115270364	uncharacterized LOC115270364	2.65	0.99	0.9	0	2.07	0.39	2.73	0.72	0	55.55	51.55	57.44	1.51333	0.82	1.15	54.8467	------	------	------	------	------	------	------	------	------
LOC115270468	-	5.51	5.06	5.32	5.49	5.26	6.55	5.3	7.78	4.17	9.45	11.77	9.82	5.29667	5.76667	5.75	10.3467	K09090	HESN	------	------	XP_019540047.1	PREDICTED: protein hairy-like [Aedes albopictus]	------	------	------
LOC115270472	uncharacterized LOC115270472	0	0	0.18	0.16	0	0	0	0	0	1.41	0.44	0.19	0.06	0.053333	0	0.68	------	------	------	------	------	------	------	------	------
LOC115270936	uncharacterized LOC115270936, transcript variant X2	0	0	0	0.17	0.09	0	0	0.09	0	1.47	0.52	0.55	0	0.086667	0.03	0.846667	------	------	------	------	------	------	------	------	------
LOC115271003	GDP-D-glucose phosphorylase 1-like	0.59	0.39	1.43	1.78	1.07	0.95	0.66	0.73	0.72	2.34	1.85	2.66	0.803333	1.26667	0.703333	2.28333	K15630	VTC2	------	------	KXJ82630.1	hypothetical protein RP20_CCG011865 [Aedes albopictus]	------	------	------
LOC115271030	uncharacterized LOC115271030	0.28	0.29	0	0	0.28	0	0	0.12	0	3.45	3.95	8.76	0.19	0.093333	0.04	5.38667	------	------	------	------	------	------	------	------	------
LOC115271036	uncharacterized LOC115271036	0.06	0.06	0.06	0	0	0	0	0	0	1.67	0.28	0.41	0.06	0	0	0.786667	------	------	------	------	------	------	------	------	------
LOC115271089	uncharacterized LOC115271089, transcript variant X1	0.11	0.43	0.15	0.09	0	0.19	0.65	0.15	0.05	3.96	3.06	2.06	0.23	0.093333	0.283333	3.02667	------	------	------	------	KXJ82881.1	hypothetical protein RP20_CCG010498 [Aedes albopictus]	------	------	------
